# Supplementary material for: PPVED: A machine learning tool for predicting the effect of single amino acid substitution on protein function in plants
Source: Plant Biotechnol J. 2022 Apr 27;20(7):1417–31. doi: 10.1111/pbi.13823 (PMC9241370; doi:10.1111/pbi.13823)
Supplement: Supplementary file 2 — Table S1. The 48 features finally selected. [file PBI-20-1417-s002.xls]

## Sheet: Sheet1
Table S1. The 48 features finally selected
Name	Classification	Meaninga
PSSM_FROM	Sequence evolutionary features	Position-specific score of wildtype amino acid
PSSM_TO	Sequence evolutionary features	Position-specific score of mutant amino acid
EISD860102	Physicochemical features	Atom-based hydrophobic moment
FITW660101	Physicochemical features	Mutation values for the interconversion of amino acid pairs
FUKS010106	Physicochemical features	Interior composition of amino acids in intracellular proteins of mesophiles (percent)
GEIM800103	Physicochemical features	Alpha-helix indices for beta-proteins
GEOR030101	Physicochemical features	Linker propensity from all dataset
GEOR030104	Physicochemical features	Linker propensity from 3-linker dataset
MAXF760106	Physicochemical features	Normalized frequency of alpha region
MEHP950102	Physicochemical features	NA
PALJ810109	Physicochemical features	Normalized frequency of alpha-helix in alpha/beta class
PRAM900103	Physicochemical features	Relative frequency in beta-sheet
RACS820106	Physicochemical features	Average relative fractional occurrence in ER(i)
RICJ880110	Physicochemical features	Relative preference value at C5
ROBB760104	Physicochemical features	Information measure for C-terminal helix
SNEP660103	Physicochemical features	Principal component III
TANS770105	Physicochemical features	Normalized frequency of chain reversal S
TANS770106	Physicochemical features	Normalized frequency of chain reversal D
TANS770107	Physicochemical features	Normalized frequency of left-handed helix
WILM950101	Physicochemical features	Hydrophobicity coefficient in RP-HPLC, C18 with 0.1%TFA/MeCN/H2O
EC	Database annotated features	Enzyme Commission number of protein from UniProt/Swiss-Prot database
FAMILY_MERGE	Database annotated features	Merged results of the Family&Domains class of protein from UniProt/Swiss-Prot database
FUNCTION_MERGE	Database annotated features	Merged results of the Function class of protein from UniProt/Swiss-Prot database
STRUCTURE1_MERGE	Database annotated features	Merged results of the Structure class of protein from UniProt/Swiss-Prot database
ACC20_FROM_3	Predicted features	Prediction results of relative solvent accessibility of wildtype amino acid when considering three-residues microenvironments using SCRATCH v1.2
ACC_FROM_0	Predicted features	Prediction results of relative solvent accessibility of wildtype amino acid when considering zero-residues microenvironments using SCRATCH v1.2
ACC_TO_0	Predicted features	Prediction results of relative solvent accessibility of mutant amino acid when considering zero-residues microenvironments using SCRATCH v1.2
DIBONDSUM_FROM	Predicted features	Prediction results of disulfide bonds of wildtype protein using DIpro v2.0
MAINCLASS_TO	Predicted features	Prediction results of enzyme function (main category) of mutant protein using EFICAz v2.5.1
PHOSSITESUM_FROM	Predicted features	Prediction results of phosphorylation sites of wildtype protein using NetPhos v3.1
SOLSCORE_FROM	Predicted features	Prediction results of solubility of wildtype protein using SOLpro
SUBLOC_FROM	Predicted features	Prediction results of subcellular localization of wildtype protein using LocTree3
SUBLOC_TO	Predicted features	Prediction results of subcellular localization of mutant protein using LocTree3
SUBSUBCLASS_TO	Predicted features	Prediction results of enzyme function (sub-subcategory) of mutant protein using EFICAz v2.5.1
UBSITELOWSUM_TO	Predicted features	Prediction results of ubiquitination sites of mutant protein using UbPred
MI_WITHGAP_MAX_800	Coevolutionary features	Max MI when selecting 800 database sequences for multiple sequence alignments and considering the gap.
MI_WITHGAP_MIN_200	Coevolutionary features	Min MI when selecting 200 database sequences for multiple sequence alignments and considering the gap.
MI_WITHOUTGAP_DOWN1_100	Coevolutionary features	MI of the wild-type amino acid of SAAS and the 1-th amino acid downstream when selecting 100 database sequences for multiple sequence alignments and ignoring the gap.
MI_WITHOUTGAP_DOWN1_300	Coevolutionary features	MI of the wild-type amino acid of SAAS and the 1-th amino acid downstream when selecting 300 database sequences for multiple sequence alignments and ignoring the gap.
MI_WITHOUTGAP_DOWN2_200	Coevolutionary features	MI of the wild-type amino acid of SAAS and the 2-th amino acid downstream when selecting 200 database sequences for multiple sequence alignments and ignoring the gap.
MI_WITHOUTGAP_DOWN3_100	Coevolutionary features	MI of the wild-type amino acid of SAAS and the 3-th amino acid downstream when selecting 100 database sequences for multiple sequence alignments and ignoring the gap.
MI_WITHOUTGAP_DOWN4_100	Coevolutionary features	MI of the wild-type amino acid of SAAS and the 4-th amino acid downstream when selecting 100 database sequences for multiple sequence alignments and ignoring the gap.
MI_WITHOUTGAP_MAX_100	Coevolutionary features	Max MI when selecting 100 database sequences for multiple sequence alignments and ignoring the gap.
MI_WITHOUTGAP_MAX_700	Coevolutionary features	Max MI when selecting 700 database sequences for multiple sequence alignments and ignoring the gap.
MI_WITHOUTGAP_UP1_500	Coevolutionary features	MI of the wild-type amino acid of SAAS and the 1-th amino acid upstream when selecting 500 database sequences for multiple sequence alignments and ignoring the gap.
MI_WITHOUTGAP_UP2_300	Coevolutionary features	MI of the wild-type amino acid of SAAS and the 2-th amino acid upstream when selecting 300 database sequences for multiple sequence alignments and ignoring the gap.
MI_WITHOUTGAP_UP3_200	Coevolutionary features	MI of the wild-type amino acid of SAAS and the 3-th amino acid upstream when selecting 200 database sequences for multiple sequence alignments and ignoring the gap.
MI_WITHOUTGAP_UP4_100	Coevolutionary features	MI of the wild-type amino acid of SAAS and the 4-th amino acid upstream when selecting 100 database sequences for multiple sequence alignments and ignoring the gap.
Note. aFor 18 physicochemical features, the detailed meaning of each feature were queried in the AAindex database by name (accession number).
