# Supplementary material for: PPVED: A machine learning tool for predicting the effect of single amino acid substitution on protein function in plants
Source: Plant Biotechnol J. 2022 Apr 27;20(7):1417–31. doi: 10.1111/pbi.13823 (PMC9241370; doi:10.1111/pbi.13823)
Supplement: Supplementary file 3 — Table S2. Prediction results of 314 newly collected SAASs from the UniProt/Swiss‐Prot database. [file PBI-20-1417-s004.xls]

## Sheet: Sheet1
Table S2. Prediction results of 314 newly collected SAASs from the UniProt/Swiss-Prot database
Number	Organism	Database	Protein accession number	SAAS	Description	PMID	Real class	Predicted score	Predicted class
1	Solanum lycopersicum	UniProt/Swiss-Prot	Q71BG9	K191R	Partially soluble, disturbed subcellular localization.	28258211	functional	0.993	functional
2	Solanum lycopersicum	UniProt/Swiss-Prot	Q71BG9	Y767N	Impaired ToMV-B7 viral mouvement protein-dependent induced cell death.	21310506	functional	0.191	neutral
3	Arabidopsis thaliana	UniProt/Swiss-Prot	Q9SVY5	G27A	Impaired interaction with RPP13L4/ZAR1 and reduced ability to mediate cell death as well as an increased sensitivity to the pathogenic biotrophic bacteria Xanthomonas campestris pv. campestris (Xcc).	30948526	functional	0.718	functional
4	Arabidopsis thaliana	UniProt/Swiss-Prot	Q9SVY5	L31E	Impaired interaction with RPP13L4/ZAR1 and reduced ability to mediate cell death.	30948526	functional	0.914	functional
5	Arabidopsis thaliana	UniProt/Swiss-Prot	Q9SVY5	V35E	Impaired interaction with RPP13L4/ZAR1 and reduced ability to mediate cell death as well as an increased sensitivity to the pathogenic biotrophic bacteria Xanthomonas campestris pv. campestris (Xcc).	30948526	functional	0.664	functional
6	Arabidopsis thaliana	UniProt/Swiss-Prot	Q9SVY5	Q68Y	Reduced interaction with uridylylated PBL2 and reduced ability to mediate cell death.	30948526	functional	0.505	functional
7	Arabidopsis thaliana	UniProt/Swiss-Prot	Q9SVY5	D69Y	Abolished interaction with uridylylated PBL2 and abolished ability to mediate cell death as well as an increased sensitivity to the pathogenic biotrophic bacteria Xanthomonas campestris pv. campestris (Xcc).	30948526	functional	0.328	neutral
8	Arabidopsis thaliana	UniProt/Swiss-Prot	Q9SVY5	V70Y	Reduced interaction with uridylylated PBL2 and reduced ability to mediate cell death.	30948526	functional	0.925	functional
9	Arabidopsis thaliana	UniProt/Swiss-Prot	Q9SVY5	L179F	Impaired interaction in the presence of the Xanthomonas campestris effector XopAC/AvrAC, but normal interaction with RPP13L4/ZAR1.	26355215	functional	0.949	functional
10	Arabidopsis thaliana	UniProt/Swiss-Prot	Q9SVY5	T231Y	Abolished interaction with uridylylated PBL2 and abolished ability to mediate cell death as well as an increased sensitivity to the pathogenic biotrophic bacteria Xanthomonas campestris pv. campestris (Xcc).	30948526	functional	0.968	functional
11	Arabidopsis thaliana	UniProt/Swiss-Prot	Q9SVY5	F232A	Abolished interaction with uridylylated PBL2 and abolished ability to mediate cell death as well as an increased sensitivity to the pathogenic biotrophic bacteria Xanthomonas campestris pv. campestris (Xcc).	30948526	functional	0.997	functional
12	Arabidopsis thaliana	UniProt/Swiss-Prot	Q9SVY5	G233A	Reduced interaction with uridylylated PBL2 and reduced ability to mediate cell death.	30948526	functional	0.978	functional
13	Arabidopsis thaliana	UniProt/Swiss-Prot	Q9SVY5	I235E	Abolished interaction with uridylylated PBL2 and abolished ability to mediate cell death.	30948526	functional	0.955	functional
14	Arabidopsis thaliana	UniProt/Swiss-Prot	Q9SVY5	H240E	Abolished interaction with uridylylated PBL2 and abolished ability to mediate cell death as well as an increased sensitivity to the pathogenic biotrophic bacteria Xanthomonas campestris pv. campestris (Xcc).	30948526	functional	0.769	functional
15	Vitis rotundifolia	UniProt/Swiss-Prot	V9M2S5	R36A	Abolished ability to induce cell death.	28008335	functional	1	functional
16	Vitis rotundifolia	UniProt/Swiss-Prot	V9M2S5	D41A	Abolished ability to induce cell death.	28008335	functional	0.995	functional
17	Vitis rotundifolia	UniProt/Swiss-Prot	V9M2S5	H42A	Abolished ability to induce cell death.	28008335	functional	0.997	functional
18	Vitis rotundifolia	UniProt/Swiss-Prot	V9M2S5	P121Y	Decreased ability to induce cell death.	28008335	functional	0.993	functional
19	Vitis rotundifolia	UniProt/Swiss-Prot	V9M2S5	R125A	Decreased ability to induce cell death.	28008335	functional	0.996	functional
20	Vitis rotundifolia	UniProt/Swiss-Prot	V9M2S5	G161R	Decreased ability to induce cell death.	28008335	functional	0.944	functional
21	Medicago truncatula	UniProt/Swiss-Prot	G7JIK2	S575R	In sunn-2; dramatic increase in root nodule number when infected by Sinorhizobium meliloti, and inhibition of root growth in both the presence and absence of rhizobia.	16240175	functional	0.674	functional
22	Medicago truncatula	UniProt/Swiss-Prot	G7JIK2	R950K	In sunn-1; dramatic increase in root nodule number when infected by Sinorhizobium meliloti, and inhibition of root growth in both the presence and absence of rhizobia.	16240175	functional	1	functional
23	Stevia rebaudiana	UniProt/Swiss-Prot	Q6VAB4	H25A	Abolishes catalytic activity.	31324778	functional	1	functional
24	Stevia rebaudiana	UniProt/Swiss-Prot	Q6VAB4	H25N	Abolishes catalytic activity.	31324778	functional	1	functional
25	Stevia rebaudiana	UniProt/Swiss-Prot	Q6VAB4	L126I	Reduces catalytic efficiency 780-fold for stevioside.	31182573	functional	0.18	neutral
26	Stevia rebaudiana	UniProt/Swiss-Prot	Q6VAB4	M145F	Reduces catalytic efficiency 19-fold for stevioside.	31182573	functional	0.973	functional
27	Stevia rebaudiana	UniProt/Swiss-Prot	Q6VAB4	M145W	Reduces catalytic efficiency 780-fold for stevioside.	31182573	functional	0.906	functional
28	Stevia rebaudiana	UniProt/Swiss-Prot	Q6VAB4	T146A	Reduces catalytic efficiency 78-fold for stevioside.	31182573	functional	0.992	functional
29	Stevia rebaudiana	UniProt/Swiss-Prot	Q6VAB4	S147A	Reduces catalytic efficiency 173-fold for stevioside.	31182573	functional	0.919	functional
30	Stevia rebaudiana	UniProt/Swiss-Prot	Q6VAB4	S147N	Reduces catalytic efficiency 142-fold for stevioside.	31182573	functional	0.889	functional
31	Stevia rebaudiana	UniProt/Swiss-Prot	Q6VAB4	S147T	Reduces catalytic efficiency 142-fold for stevioside.	31182573	functional	0.704	functional
32	Stevia rebaudiana	UniProt/Swiss-Prot	Q6VAB4	N151A	Reduces catalytic efficiency 16-fold for stevioside.	31182573	functional	0.98	functional
33	Stevia rebaudiana	UniProt/Swiss-Prot	Q6VAB4	N151Q	Reduces catalytic efficiency 4-fold for stevioside.	31182573	functional	0.994	functional
34	Stevia rebaudiana	UniProt/Swiss-Prot	Q6VAB4	H155A	Reduces catalytic efficiency 3.5-fold for stevioside.	31182573	functional	0.999	functional
35	Stevia rebaudiana	UniProt/Swiss-Prot	Q6VAB4	H155R	Reduces catalytic efficiency 29-fold for stevioside.	31182573	functional	0.99	functional
36	Stevia rebaudiana	UniProt/Swiss-Prot	Q6VAB4	H155W	Reduces catalytic efficiency 25-fold for stevioside.	31182573	functional	0.999	functional
37	Stevia rebaudiana	UniProt/Swiss-Prot	Q6VAB4	L200I	Reduces catalytic efficiency 4-fold for stevioside.	31182573	functional	0.066	neutral
38	Stevia rebaudiana	UniProt/Swiss-Prot	Q6VAB4	L204I	Reduces catalytic efficiency 2.6-fold for stevioside.	31182573	functional	0.035	neutral
39	Stevia rebaudiana	UniProt/Swiss-Prot	Q6VAB4	M207F	Reduces catalytic efficiency 3.6-fold for stevioside.	31182573	functional	0.975	functional
40	Stevia rebaudiana	UniProt/Swiss-Prot	Q6VAB4	M207W	Reduces catalytic efficiency 13-fold for stevioside.	31182573	functional	0.976	functional
41	Stevia rebaudiana	UniProt/Swiss-Prot	Q6VAB4	L379I	Reduces catalytic efficiency 2.5-fold for stevioside.	31182573	functional	0.198	neutral
42	Arabidopsis thaliana	UniProt/Swiss-Prot	P92994	G99E	In ref3-3; reduces lignin deposition and alters lignin monomer content; dwarf phenotype, male sterility and development of swellings at branch junctions.	19682296	functional	0.999	functional
43	Arabidopsis thaliana	UniProt/Swiss-Prot	P92994	R249K	In ref3-2; reduces lignin deposition and alters lignin monomer content; dwarf phenotype, male sterility and development of swellings at branch junctions.	19682296	functional	0.998	functional
44	Arabidopsis thaliana	UniProt/Swiss-Prot	P92994	A306T	In ref3-1; reduces lignin deposition and alters lignin monomer content; dwarf phenotype, male sterility and development of swellings at branch junctions.	19682296	functional	0.999	functional
45	Abies grandis	UniProt/Swiss-Prot	O81086	D570A	Abolishes catalytic activity.	22153510	functional	0.998	functional
46	Abies grandis	UniProt/Swiss-Prot	O81086	D713A	Abolishes catalytic activity.	22153510	functional	0.997	functional
47	Arabidopsis thaliana	UniProt/Swiss-Prot	Q8LGB6	N173S	In zed1-D; normal growth of plants grown below 22 degrees Celsius, but high temperature (above 22 degrees Celsius)-dependent RPP13L4/ZAR1-influenced autoimmunity and growth retardation. Plants cultivated above 23 degrees Celsius are dwarf with crinkled lamina, shortened petiole, reduced pedicel length and silique numbers, increased branches, severely shortened inflorescence stem and clustered sil…	28499073	functional	0.349	neutral
48	Papaver somniferum	UniProt/Swiss-Prot	O82415	H205N	Acquires the capacity to produce 4-hydroxyphenylacetaldehyde from L-tyrosine.	NA	functional	0.576	functional
49	Papaver somniferum	UniProt/Swiss-Prot	O82415	Y350F	Acquires the capacity to produce 4-hydroxyphenylacetaldehyde from L-tyrosine.	23204519	functional	0.061	neutral
50	Papaver somniferum	UniProt/Swiss-Prot	O82415	S372G	Acquires the capacity to produce 5-hydroxytryptamine from 5-hydroxytryptophan.	NA	functional	0.085	neutral
51	Helianthus tuberosus	UniProt/Swiss-Prot	Q04468	R101M	Reduces catalytic activity 500-fold.	12950252	functional	1	functional
52	Helianthus tuberosus	UniProt/Swiss-Prot	Q04468	R103E	Reduces catalytic activity 3-fold and cinnamate binding affinity 8-fold.	12950252	functional	1	functional
53	Helianthus tuberosus	UniProt/Swiss-Prot	Q04468	R103M	Reduces catalytic activity 2-fold and cinnamate binding affinity 2.4-fold.	12950252	functional	0.994	functional
54	Helianthus tuberosus	UniProt/Swiss-Prot	Q04468	N302D	Reduces catalytic activity 10-fold and cinnamate binding affinity 6.3-fold.	12950252	functional	0.995	functional
55	Helianthus tuberosus	UniProt/Swiss-Prot	Q04468	N302F	Reduces catalytic activity 200-fold and cinnamate binding affinity 2-fold.	12950252	functional	1	functional
56	Helianthus tuberosus	UniProt/Swiss-Prot	Q04468	A306G	Decreases cinnamate binding affinity and reduces catalytic efficiency 3-fold.	10320335	functional	0.989	functional
57	Helianthus tuberosus	UniProt/Swiss-Prot	Q04468	R366K	Reduces catalytic activity 1.7-fold and cinnamate binding affinity 1.5-fold.	12950252	functional	0.999	functional
58	Helianthus tuberosus	UniProt/Swiss-Prot	Q04468	R366M	Reduces catalytic activity 1000-fold and cinnamate binding affinity 15-fold.	12950252	functional	0.999	functional
59	Helianthus tuberosus	UniProt/Swiss-Prot	Q04468	R368F	Reduces catalytic activity 2-fold and cinnamate binding affinity 1.5-fold.	12950252	functional	0.999	functional
60	Helianthus tuberosus	UniProt/Swiss-Prot	Q04468	I371A	Reduces catalytic activity 9-fold and cinnamate binding affinity 3.5-fold.	NA	functional	0.754	functional
61	Helianthus tuberosus	UniProt/Swiss-Prot	Q04468	I371F	Reduces catalytic activity 1111-fold and cinnamate binding affinity 15-fold.	NA	functional	0.708	functional
62	Helianthus tuberosus	UniProt/Swiss-Prot	Q04468	I371K	Reduces catalytic activity 91-fold and cinnamate binding affinity 1.6-fold.	NA	functional	0.94	functional
63	Helianthus tuberosus	UniProt/Swiss-Prot	Q04468	P448F	Reduces dramatically catalytic activity.	10320335	functional	1	functional
64	Helianthus tuberosus	UniProt/Swiss-Prot	Q04468	P448I	Reduces dramatically catalytic activity.	10320335	functional	0.999	functional
65	Catharanthus roseus	UniProt/Swiss-Prot	P17770	Y348F	Acquires the capacity to produce indole-3-acetaldehyde from tryptophan.	23204519	functional	0.759	functional
66	Catharanthus roseus	UniProt/Swiss-Prot	P17770	G370S	Acquires the capacity to produce dopamine from L-dopa.	25107664	functional	0.426	neutral
67	Oryza sativa subsp. japonica	UniProt/Swiss-Prot	Q9LJ04	A252T	In P3MH; reduces RNA binding activity.	30190374	functional	0.011	neutral
68	Oryza sativa subsp. japonica	UniProt/Swiss-Prot	Q9LJ04	G373E	In P2MH; growth defects, aberrant flower development leading to infertile panicles.	30190374	functional	0.701	functional
69	Oryza sativa subsp. japonica	UniProt/Swiss-Prot	Q9LJ04	G401S	In P1MH; reduces RNA binding activity.	30190374	functional	0.135	neutral
70	Arabidopsis thaliana	UniProt/Swiss-Prot	Q38834	I136E	Reduced oligomerization activity associated with a reduced ability to mediate cell death as well as an increased sensitivity to the pathogenic biotrophic bacteria Xanthomonas campestris pv. campestris (Xcc).	30948527	functional	0.759	functional
71	Arabidopsis thaliana	UniProt/Swiss-Prot	Q38834	W150A	Reduced oligomerization activity associated with a reduced ability to mediate cell death as well as an increased sensitivity to the pathogenic biotrophic bacteria Xanthomonas campestris pv. campestris (Xcc).	30948527	functional	0.982	functional
72	Arabidopsis thaliana	UniProt/Swiss-Prot	Q38834	S152E	Reduced oligomerization activity associated with a reduced ability to mediate cell death as well as an increased sensitivity to the pathogenic biotrophic bacteria Xanthomonas campestris pv. campestris (Xcc).	30948527	functional	0.992	functional
73	Arabidopsis thaliana	UniProt/Swiss-Prot	Q38834	V154E	Reduced oligomerization activity associated with a reduced ability to mediate cell death as well as an increased sensitivity to the pathogenic biotrophic bacteria Xanthomonas campestris pv. campestris (Xcc).	30948527	functional	0.962	functional
74	Arabidopsis thaliana	UniProt/Swiss-Prot	Q38834	K195N	Lost effector-triggered immunity (ETI) in response to the Xanthomonas campestris effector XopAC/AvrAC in the presence of PBL2 and RKS1. Abolished XopAC/AvrAC-induced self-association.	30948527	functional	0.996	functional
75	Arabidopsis thaliana	UniProt/Swiss-Prot	Q38834	V202M	Abolished HopZ1a-induced hypersensitive response (HR) and loss of resistance to Pseudomonas syringae pv. tomato DC3000.	28652264	functional	0.942	functional
76	Arabidopsis thaliana	UniProt/Swiss-Prot	Q38834	S291N	Abolished HopZ1a-induced hypersensitive response (HR) and loss of resistance to Pseudomonas syringae pv. tomato DC3000. Reduced interaction with ZED1.	28652264	functional	0.735	functional
77	Arabidopsis thaliana	UniProt/Swiss-Prot	Q38834	P359L	Lost ability to trigger cell death in response to the Xanthomonas campestris effector XopAC/AvrAC in the presence of PBL2 and RKS1.	26355215	functional	1	functional
78	Arabidopsis thaliana	UniProt/Swiss-Prot	Q38834	L465F	Abolished HopZ1a-induced hypersensitive response (HR) and loss of resistance to Pseudomonas syringae pv. tomato DC3000.	28652264	functional	1	functional
79	Arabidopsis thaliana	UniProt/Swiss-Prot	Q38834	V544E	Impaired interaction with RKS1 and reduced ability to mediate cell death as well as an increased sensitivity to the pathogenic biotrophic bacteria Xanthomonas campestris pv. campestris (Xcc).	30948526	functional	0.927	functional
80	Arabidopsis thaliana	UniProt/Swiss-Prot	Q38834	H597E	Impaired interaction with RKS1 and reduced ability to mediate cell death as well as an increased sensitivity to the pathogenic biotrophic bacteria Xanthomonas campestris pv. campestris (Xcc).	30948526	functional	0.962	functional
81	Arabidopsis thaliana	UniProt/Swiss-Prot	Q38834	G645E	Abolished HopZ1a-induced hypersensitive response (HR) and loss of resistance to Pseudomonas syringae pv. tomato DC3000. Impaired interaction with ZED1.	28652264	functional	0.972	functional
82	Arabidopsis thaliana	UniProt/Swiss-Prot	Q38834	P816L	Lost ability to trigger cell death in response to the Xanthomonas campestris effector XopAC/AvrAC in the presence of PBL2 and RKS1. Impaired interactions with RKS1, ZED1, ZRK3, ZRK6 and ZRK15.	28652264	functional	0.998	functional
83	Arabidopsis thaliana	UniProt/Swiss-Prot	Q38834	S831F	Abolished HopZ1a-induced hypersensitive response (HR) and loss of resistance to Pseudomonas syringae pv. tomato DC3000.	28652264	functional	0.882	functional
84	Arabidopsis thaliana	UniProt/Swiss-Prot	Q8H186	G2A	Mis-localization and impaired phosphorylation upon flagellin (flg22) treatment, but conserved kinase activity and autophosphorylation.	25522736	functional	0.999	functional
85	Arabidopsis thaliana	UniProt/Swiss-Prot	Q8H186	G70D	In cce5-1; reduced calcium levels after elicitation with peptides representing bacteria-derived microbe- and damage-associated molecular patterns (MAMPs, flg22 and elf18, and the endogenous DAMP AtPep1), but normal response to chitin octamers. Impaired phosphorylation upon flagellin (flg22) treatment, and lost kinase activity and autophosphorylation.	25522736	functional	1	functional
86	Arabidopsis thaliana	UniProt/Swiss-Prot	Q8H186	A97V	In cce5-3; reduced calcium levels after elicitation with peptides representing bacteria-derived microbe- and damage-associated molecular patterns (MAMPs, flg22 and elf18, and the endogenous DAMP AtPep1), but normal response to chitin octamers. Impaired phosphorylation upon flagellin (flg22) treatment, and lost kinase activity and autophosphorylation.	25522736	functional	1	functional
87	Arabidopsis thaliana	UniProt/Swiss-Prot	Q8H186	R172Q	In cce5-5; reduced calcium levels after elicitation with peptides representing bacteria-derived microbe- and damage-associated molecular patterns (MAMPs, flg22 and elf18, and the endogenous DAMP AtPep1), but normal response to chitin octamers. Impaired phosphorylation upon flagellin (flg22) treatment, and lost kinase activity and autophosphorylation.	25522736	functional	0.998	functional
88	Nepeta racemosa	UniProt/Swiss-Prot	A0A3Q8GL18	N125A	Strongly reduced cis-trans-nepetalactone levels.	30531909	functional	0.922	functional
89	Nepeta racemosa	UniProt/Swiss-Prot	A0A3Q8GL18	T152N	Absence of cis-trans-nepetalactone.	30531909	functional	0.362	neutral
90	Nepeta racemosa	UniProt/Swiss-Prot	A0A3Q8GL18	T154G	Loss of dehydrogenase activity and strongly enhanced cis-trans-nepetalactol levels associated with a huge increase in Km for cis-trans-nepetalactol.	30531909	functional	0.996	functional
91	Nepeta racemosa	UniProt/Swiss-Prot	A0A3Q8GL18	P155S	Strongly reduced cis-trans-nepetalactone levels.	30531909	functional	0.139	neutral
92	Nepeta racemosa	UniProt/Swiss-Prot	A0A3Q8GL18	L156S	Reduced dehydrogenase activity and absence of cis-trans-nepetalactone.	30531909	functional	0.613	functional
93	Nepeta racemosa	UniProt/Swiss-Prot	A0A3Q8GL18	Y167F	Absence of cis-trans-nepetalactone.	30531909	functional	0.992	functional
94	Nepeta racemosa	UniProt/Swiss-Prot	A0A3Q8GL18	K171M	Absence of cis-trans-nepetalactone.	30531909	functional	0.986	functional
95	Nepeta racemosa	UniProt/Swiss-Prot	A0A3Q8GL18	S198M	Absence of cis-trans-nepetalactone.	30531909	functional	0.664	functional
96	Nepeta racemosa	UniProt/Swiss-Prot	A0A3Q8GL18	T202A	Absence of cis-trans-nepetalactone.	30531909	functional	0.969	functional
97	Arabidopsis thaliana	UniProt/Swiss-Prot	Q6NNL9	A63V	In noxy2-1; altered mitochondrion morphology, functionality and distribution, as well as reduced sensitivity to the herbicide isoxaben and to waving-inducing oxylipins (e.g. 9-HOT).	23370715	functional	0.019	neutral
98	Pseudolarix amabilis	UniProt/Swiss-Prot	A0A1L6Z3A0	R558A	Abolishes catalytic activity.	28096378	functional	0.985	functional
99	Pseudolarix amabilis	UniProt/Swiss-Prot	A0A1L6Z3A0	Y564H	Slightly reduces catalytic activity.	28096378	functional	0.267	neutral
100	Pseudolarix amabilis	UniProt/Swiss-Prot	A0A1L6Z3A0	Y564I	Abolishes catalytic activity.	28096378	functional	0.526	functional
101	Pseudolarix amabilis	UniProt/Swiss-Prot	A0A1L6Z3A0	Y564T	Abolishes catalytic activity.	28096378	functional	0.62	functional
102	Pseudolarix amabilis	UniProt/Swiss-Prot	A0A1L6Z3A0	Y564V	Abolishes catalytic activity.	28096378	functional	0.874	functional
103	Pseudolarix amabilis	UniProt/Swiss-Prot	A0A1L6Z3A0	Y564W	Almost abolishes catalytic activity.	28096378	functional	0.188	neutral
104	Pseudolarix amabilis	UniProt/Swiss-Prot	A0A1L6Z3A0	F584Y	Slightly reduces catalytic activity.	NA	functional	0.635	functional
105	Pseudolarix amabilis	UniProt/Swiss-Prot	A0A1L6Z3A0	A591Q	Abolishes catalytic activity.	28096378	functional	0.964	functional
106	Pseudolarix amabilis	UniProt/Swiss-Prot	A0A1L6Z3A0	H670A	Slightly reduces catalytic activity.	28096378	functional	0.928	functional
107	Pseudolarix amabilis	UniProt/Swiss-Prot	A0A1L6Z3A0	H670W	Slightly reduces catalytic activity.	28096378	functional	0.372	neutral
108	Pseudolarix amabilis	UniProt/Swiss-Prot	A0A1L6Z3A0	H670Y	Slightly reduces catalytic activity.	28096378	functional	0.352	neutral
109	Pseudolarix amabilis	UniProt/Swiss-Prot	A0A1L6Z3A0	S696I	Slightly reduces catalytic activity.	28096378	functional	0.778	functional
110	Pseudolarix amabilis	UniProt/Swiss-Prot	A0A1L6Z3A0	S696V	Slightly reduces catalytic activity.	28096378	functional	0.895	functional
111	Pseudolarix amabilis	UniProt/Swiss-Prot	A0A1L6Z3A0	G697S	Strongly reduces catalytic activity.	28096378	functional	0.941	functional
112	Pseudolarix amabilis	UniProt/Swiss-Prot	A0A1L6Z3A0	A701C	Reduces catalytic activity 2-fold.	28096378	functional	0.702	functional
113	Pseudolarix amabilis	UniProt/Swiss-Prot	A0A1L6Z3A0	A701L	Abolishes catalytic activity.	28096378	functional	0.827	functional
114	Pseudolarix amabilis	UniProt/Swiss-Prot	A0A1L6Z3A0	G735D	Abolishes catalytic activity.	28096378	functional	0.979	functional
115	Pseudolarix amabilis	UniProt/Swiss-Prot	A0A1L6Z3A0	G735N	Abolishes catalytic activity.	28096378	functional	0.984	functional
116	Pseudolarix amabilis	UniProt/Swiss-Prot	A0A1L6Z3A0	G735W	Abolishes catalytic activity.	28096378	functional	0.859	functional
117	Pseudolarix amabilis	UniProt/Swiss-Prot	A0A1L6Z3A0	G735S	Slightly reduces catalytic activity.	28096378	functional	0.93	functional
118	Pseudolarix amabilis	UniProt/Swiss-Prot	A0A1L6Z3A0	A743T	Strongly reduces catalytic activity.	28096378	functional	0.182	neutral
119	Vitis rotundifolia	UniProt/Swiss-Prot	V9M398	R34A	Reduced NAD(+) hydrolase activity.	31439792	functional	1	functional
120	Vitis rotundifolia	UniProt/Swiss-Prot	V9M398	S94A	Reduced NAD(+) hydrolase activity.	31439792	functional	0.992	functional
121	Vitis rotundifolia	UniProt/Swiss-Prot	V9M398	W96A	Reduced NAD(+) hydrolase activity.	31439792	functional	1	functional
122	Vitis rotundifolia	UniProt/Swiss-Prot	V9M398	E100A	Abolished NAD(+) hydrolase activity.	31439792	functional	0.998	functional
123	Linum usitatissimum	UniProt/Swiss-Prot	Q40253	R73A	Abolished ability to promote cell death without affecting homooligomerization.	21402359	functional	0.999	functional
124	Linum usitatissimum	UniProt/Swiss-Prot	Q40253	K100A	Slightly reduced ability to promote cell death without affecting homooligomerization.	21402359	functional	0.994	functional
125	Linum usitatissimum	UniProt/Swiss-Prot	Q40253	G101C	Abolished ability to promote cell death without affecting homooligomerization.	21402359	functional	0.867	functional
126	Linum usitatissimum	UniProt/Swiss-Prot	Q40253	I104A	Abolished ability to promote cell death without affecting homooligomerization.	21402359	functional	0.913	functional
127	Linum usitatissimum	UniProt/Swiss-Prot	Q40253	S129A	Abolished ability to promote cell death without affecting homooligomerization.	21402359	functional	0.952	functional
128	Linum usitatissimum	UniProt/Swiss-Prot	Q40253	K130A	Reduced ability to promote cell death without affecting homooligomerization.	21402359	functional	0.976	functional
129	Linum usitatissimum	UniProt/Swiss-Prot	Q40253	W131A	Abolished ability to promote cell death without affecting homooligomerization.	21402359	functional	0.991	functional
130	Linum usitatissimum	UniProt/Swiss-Prot	Q40253	C132S	Abolished ability to promote cell death without affecting homooligomerization.	21402359	functional	0.975	functional
131	Linum usitatissimum	UniProt/Swiss-Prot	Q40253	E135A	Loss of NAD(+) hydrolase activity.	31439792	functional	0.996	functional
132	Linum usitatissimum	UniProt/Swiss-Prot	Q40253	Y156A	Abolished ability to promote cell death and impaired homooligomerization.	21402359	functional	0.992	functional
133	Linum usitatissimum	UniProt/Swiss-Prot	Q40253	D159A	Reduced ability to promote cell death without affecting homooligomerization.	21402359	functional	0.961	functional
134	Linum usitatissimum	UniProt/Swiss-Prot	Q40253	P160Y	Abolished ability to promote cell death and impaired homooligomerization.	21402359	functional	0.887	functional
135	Linum usitatissimum	UniProt/Swiss-Prot	Q40253	S161A	Reduced ability to promote cell death without affecting homooligomerization.	21402359	functional	0.759	functional
136	Linum usitatissimum	UniProt/Swiss-Prot	Q40253	R164A	Reduced ability to promote cell death and impaired homooligomerization.	21402359	functional	0.997	functional
137	Linum usitatissimum	UniProt/Swiss-Prot	Q40253	R164E	Reduced ability to promote cell death and impaired homooligomerization.	21402359	functional	0.999	functional
138	Linum usitatissimum	UniProt/Swiss-Prot	Q40253	T185A	Reduced ability to promote cell death without affecting homooligomerization.	21402359	functional	0.662	functional
139	Linum usitatissimum	UniProt/Swiss-Prot	Q40253	D198A	Slightly reduced ability to promote cell death without affecting homooligomerization.	21402359	functional	0.956	functional
140	Linum usitatissimum	UniProt/Swiss-Prot	Q40253	K200E	Reduced ability to promote cell death and impaired homooligomerization.	21402359	functional	0.828	functional
141	Linum usitatissimum	UniProt/Swiss-Prot	Q40253	G201C	Reduced ability to promote cell death without affecting homooligomerization.	21402359	functional	0.446	neutral
142	Linum usitatissimum	UniProt/Swiss-Prot	Q40253	G201R	Abolished ability to promote cell death and impaired homooligomerization.	21402359	functional	0.842	functional
143	Linum usitatissimum	UniProt/Swiss-Prot	Q40253	G201Y	Reduced ability to promote cell death and impaired homooligomerization.	21402359	functional	0.896	functional
144	Linum usitatissimum	UniProt/Swiss-Prot	Q40253	W202A	Reduced ability to promote cell death and impaired homooligomerization.	21402359	functional	0.999	functional
145	Linum usitatissimum	UniProt/Swiss-Prot	Q40253	D208A	Reduced ability to promote cell death and impaired homooligomerization.	21402359	functional	0.92	functional
146	Linum usitatissimum	UniProt/Swiss-Prot	Q40253	K216A	Slightly reduced ability to promote cell death without affecting homooligomerization.	21402359	functional	0.995	functional
147	Linum usitatissimum	UniProt/Swiss-Prot	Q40253	K216E	Does not affect ability to promote cell death while homooligomerization is abolished.	21402359	functional	0.929	functional
148	Capsicum annuum	UniProt/Swiss-Prot	Q42435	D127A	Reduces catalytic activity 1.5-fold.	20460582	functional	0.974	functional
149	Capsicum annuum	UniProt/Swiss-Prot	Q42435	E128A	Reduces catalytic activity 23-fold.	20460582	functional	0.292	neutral
150	Capsicum annuum	UniProt/Swiss-Prot	Q42435	D259A	Reduces catalytic activity 3-fold.	20460582	functional	0.996	functional
151	Capsicum annuum	UniProt/Swiss-Prot	Q42435	E295A	Abolishes catalytic activity.	20460582	functional	0.885	functional
152	Capsicum annuum	UniProt/Swiss-Prot	Q42435	E295K	Abolishes catalytic activity.	20460582	functional	0.425	neutral
153	Capsicum annuum	UniProt/Swiss-Prot	Q42435	E295R	Abolishes catalytic activity.	20460582	functional	0.978	functional
154	Capsicum annuum	UniProt/Swiss-Prot	Q42435	E296A	Almost abolishes catalytic activity.	20460582	functional	0.989	functional
155	Capsicum annuum	UniProt/Swiss-Prot	Q42435	E296K	Almost abolishes catalytic activity.	20460582	functional	0.993	functional
156	Capsicum annuum	UniProt/Swiss-Prot	Q42435	E296R	Almost abolishes catalytic activity.	20460582	functional	0.998	functional
157	Capsicum annuum	UniProt/Swiss-Prot	Q42435	E332A	Reduces catalytic activity 10-fold.	20460582	functional	0.965	functional
158	Capsicum annuum	UniProt/Swiss-Prot	Q42435	H360A	Abolishes catalytic activity.	20460582	functional	0.841	functional
159	Capsicum annuum	UniProt/Swiss-Prot	Q42435	H360K	Reduces catalytic activity 3-fold.	20460582	functional	0.812	functional
160	Capsicum annuum	UniProt/Swiss-Prot	Q42435	H360R	Reduces catalytic activity 4-fold.	20460582	functional	0.766	functional
161	Arabidopsis thaliana	UniProt/Swiss-Prot	P42738	R79K	Enhanced activity with slightly reduced allosteric inhibition by tyrosine and phenylalanine, but normal activation by tryptophan.	25160622	functional	0.734	functional
162	Arabidopsis thaliana	UniProt/Swiss-Prot	P42738	H145Q	Strongly reduced activity, but almost normal allosteric regulation by tyrosine, phenylalanine and tryptophan.	25160622	functional	0.219	neutral
163	Arabidopsis thaliana	UniProt/Swiss-Prot	P42738	G149D	Increased activation by tryptophan but abolished allosteric repression by tyrosine and phenylalanine.	25160622	functional	0.947	functional
164	Arabidopsis thaliana	UniProt/Swiss-Prot	P42738	G149A	Increased activation by tryptophan but abolished allosteric repression by tyrosine and phenylalanine.	25160622	functional	0.797	functional
165	Arabidopsis thaliana	UniProt/Swiss-Prot	P42738	G213P	Normal activity and abolished allosteric regulation by tyrosine, phenylalanine and tryptophan.	25160622	functional	0.903	functional
166	Arabidopsis thaliana	UniProt/Swiss-Prot	P42738	G213A	Normal activity and abolished allosteric regulation by tyrosine, phenylalanine and tryptophan.	25160622	functional	0.776	functional
167	Arabidopsis thaliana	UniProt/Swiss-Prot	P42738	V217T	Enhanced activity, but strong allosteric inhibition by tyrosine and phenylalanine, and normal activation by tryptophan.	25160622	functional	0.12	neutral
168	Arabidopsis thaliana	UniProt/Swiss-Prot	Q9FX01	D41V	Lost activity.	19218365	functional	0.976	functional
169	Arabidopsis thaliana	UniProt/Swiss-Prot	Q9FX01	D72A	Lost activity.	19218365	functional	0.973	functional
170	Arabidopsis thaliana	UniProt/Swiss-Prot	Q9FX01	D72V	Lost activity.	19218365	functional	0.951	functional
171	Arabidopsis thaliana	UniProt/Swiss-Prot	Q9FX01	T131V	Lost activity.	19218365	functional	0.943	functional
172	Arabidopsis thaliana	UniProt/Swiss-Prot	Q9FX01	S133A	Reduced activity with slower catalysis and lower substrate binding.	19218365	functional	0.892	functional
173	Arabidopsis thaliana	UniProt/Swiss-Prot	Q9FX01	S135T	Altered activity due to reduced affinity and catalysis and leading to lower amount of C4-demethylated sterols and higher quantities of 4,4-dimethylated sterol intermediates, and a higher ratio of 4,4-dimethylsterols to 4alpha-methylsterols.	19218365	functional	0.783	functional
174	Arabidopsis thaliana	UniProt/Swiss-Prot	Q9FX01	S135Y	Altered activity leading to an exclusive production of C4-methylated sterols and 4alpha-carboxy-3beta-hydroxy sterols.	19218365	functional	0.976	functional
175	Arabidopsis thaliana	UniProt/Swiss-Prot	Q9FX01	Y161F	Lost activity.	19218365	functional	0.996	functional
176	Arabidopsis thaliana	UniProt/Swiss-Prot	Q9FX01	K165I	Lost activity.	19218365	functional	0.997	functional
177	Arabidopsis thaliana	UniProt/Swiss-Prot	Q9FX01	R328I	Lost activity.	19218365	functional	0.964	functional
178	Arabidopsis thaliana	UniProt/Swiss-Prot	F4JFU8	S339A	Loss of catalytic activity; reduces pollen tube growth.	29178188	functional	1	functional
179	Arabidopsis thaliana	UniProt/Swiss-Prot	Q9SCP7	N21S	Reduces catalytic activity 4-fold.	28533213	functional	0.962	functional
180	Arabidopsis thaliana	UniProt/Swiss-Prot	Q9SCP7	Y120L	Reduces catalytic activity 2-fold.	28533213	functional	0.997	functional
181	Arabidopsis thaliana	UniProt/Swiss-Prot	Q9SCP7	H124N	Loss of catalytic activity.	28533213	functional	0.991	functional
182	Arabidopsis thaliana	UniProt/Swiss-Prot	Q9SCP7	T264H	Loss of catalytic activity.	28533213	functional	0.894	functional
183	Glycine max	UniProt/Swiss-Prot	P08170	I553G	Reduces catalytic efficiency 230-fold.	18216254	functional	0.999	functional
184	Oryza sativa subsp. japonica	UniProt/Swiss-Prot	Q6K5X1	R80W	Loss of homodimerization.	29057928	functional	0.999	functional
185	Oryza sativa subsp. japonica	UniProt/Swiss-Prot	Q6K5X1	G124Q	Loss of homodimerization.	29057928	functional	0.999	functional
186	Oryza sativa subsp. japonica	UniProt/Swiss-Prot	Q6K5X1	H129Y	Triangular hull 1 phenotype; loss of homodimerization.	29057928	functional	0.999	functional
187	Medicago truncatula	UniProt/Swiss-Prot	G7LCV1	K173E	Stronger interaction with SCP1.	23662629	functional	0.491	neutral
188	Arabidopsis thaliana	UniProt/Swiss-Prot	Q9SND6	K36M	Loss of kinase activity.	27913741	functional	0.991	functional
189	Arabidopsis thaliana	UniProt/Swiss-Prot	Q9LXR9	D184N	Disturbed phosphatidylglycerophosphate phosphatase activity.	27614107	functional	0.978	functional
190	Ulva prolifera	UniProt/Swiss-Prot	A0A286R227	R659A	Loss of enzyme activity to 13% of that of the wild-type and decreased affinity for NADH.	29371148	functional	0.438	neutral
191	Ulva prolifera	UniProt/Swiss-Prot	A0A286R227	T662A	Loss of enzyme activity to 18% of that of the wild-type and decreased affinity for NADH.	29371148	functional	0.927	functional
192	Ulva prolifera	UniProt/Swiss-Prot	A0A286R227	C835A	Loss of enzyme activity to 21% of that of the wild-type, but increased affinity for NADH.	29371148	functional	0.965	functional
193	Arabidopsis thaliana	UniProt/Swiss-Prot	Q9FLL1	D50N	Impaired endonuclease activity.	23382868	functional	0.996	functional
194	Capsicum annuum	UniProt/Swiss-Prot	Q43415	D127A	Reduces catalytic activity 2-fold.	20460582	functional	0.953	functional
195	Capsicum annuum	UniProt/Swiss-Prot	Q43415	E128A	Reduces catalytic activity 20-fold.	20460582	functional	0.533	functional
196	Capsicum annuum	UniProt/Swiss-Prot	Q43415	D259A	Reduces catalytic activity 4-fold.	20460582	functional	0.997	functional
197	Capsicum annuum	UniProt/Swiss-Prot	Q43415	E295A	Abolishes catalytic activity.	20460582	functional	0.995	functional
198	Capsicum annuum	UniProt/Swiss-Prot	Q43415	E295K	Abolishes catalytic activity.	20460582	functional	0.997	functional
199	Capsicum annuum	UniProt/Swiss-Prot	Q43415	E295R	Abolishes catalytic activity.	20460582	functional	0.998	functional
200	Capsicum annuum	UniProt/Swiss-Prot	Q43415	E296A	Almost abolishes catalytic activity.	20460582	functional	0.986	functional
201	Capsicum annuum	UniProt/Swiss-Prot	Q43415	E296K	Almost abolishes catalytic activity.	20460582	functional	0.996	functional
202	Capsicum annuum	UniProt/Swiss-Prot	Q43415	E296R	Almost abolishes catalytic activity.	20460582	functional	0.997	functional
203	Capsicum annuum	UniProt/Swiss-Prot	Q43415	E332A	Reduces catalytic activity 20-fold.	20460582	functional	0.979	functional
204	Capsicum annuum	UniProt/Swiss-Prot	Q43415	H360A	Abolishes catalytic activity.	20460582	functional	0.992	functional
205	Capsicum annuum	UniProt/Swiss-Prot	Q43415	H360K	Reduces catalytic activity 7-fold.	20460582	functional	0.997	functional
206	Capsicum annuum	UniProt/Swiss-Prot	Q43415	H360R	Reduces catalytic activity 5-fold.	20460582	functional	0.999	functional
207	Arabidopsis thaliana	UniProt/Swiss-Prot	Q39026	E289G	Reduced kinase activity.	27160427	functional	0.132	neutral
208	Arabidopsis thaliana	UniProt/Swiss-Prot	Q39026	F364L	Increased kinase activity, and confers the ability to induce ethylene and leaf senescence.	27160427	functional	0.56	functional
209	Arabidopsis thaliana	UniProt/Swiss-Prot	Q39026	F366L	Increased kinase activity.	27160427	functional	0.781	functional
210	Arabidopsis thaliana	UniProt/Swiss-Prot	Q39026	F368L	Increased kinase activity, and confers the ability to induce ethylene and leaf senescence.	27160427	functional	0.943	functional
211	Arabidopsis thaliana	UniProt/Swiss-Prot	F4HT77	S31A	Decreased ability to induce cell death.	28137883	functional	0.437	neutral
212	Arabidopsis thaliana	UniProt/Swiss-Prot	F4HT77	H32A	Abolished ability to induced cell death.	28137883	functional	0.992	functional
213	Arabidopsis thaliana	UniProt/Swiss-Prot	F4HT77	E86A	Loss of NAD(+) hydrolase activity.	31439793	functional	0.919	functional
214	Arabidopsis thaliana	UniProt/Swiss-Prot	F4HT77	K149E	Decreased ability to induce cell death due to impaired homooligomerization.	28137883	functional	0.837	functional
215	Arabidopsis thaliana	UniProt/Swiss-Prot	F4HT77	G151R	Abolished ability to induce cell death.	28137883	functional	0.961	functional
216	Oryza sativa subsp. japonica	UniProt/Swiss-Prot	A0A0P0VIP0	K418E	Loss of kinase activity.	31833176	functional	1	functional
217	Oryza sativa subsp. japonica	UniProt/Swiss-Prot	A0A0P0VIP0	E560K	In s13283; loss of kinase activity and male sterile phenotype.	31833176	functional	1	functional
218	Arabidopsis thaliana	UniProt/Swiss-Prot	Q9C565	E346K	In rrg-1; shorter root due to a reduced number of dividing cells affecting postembryonic root meristem size.	21984726	functional	0.91	functional
219	Arabidopsis thaliana	UniProt/Swiss-Prot	Q56Y52	E35F	Reduces POT1A function in positive regulation of telomere length; reduces binding affinity for CTC1; has no effect on binding affinity for STN1.	25697340	functional	0.195	neutral
220	Arabidopsis thaliana	UniProt/Swiss-Prot	Q56Y52	F65A	Almost abolishes POT1A function in positive regulation of telomere length; abolishes telomeric DNA binding.	27651456	functional	0.998	functional
221	Arabidopsis thaliana	UniProt/Swiss-Prot	Q56Y52	S221A	Reduces POT1A function in positive regulation of telomere length; reduces binding affinity for CTC1; has no effect on binding affinity for STN1.	25697340	functional	0.107	neutral
222	Arabidopsis thaliana	UniProt/Swiss-Prot	Q8RY79	F338Y	Abolishes phenylacetaldehyde synthase activity.	23204519	functional	0.418	neutral
223	Arabidopsis thaliana	UniProt/Swiss-Prot	O22755	I104A	Impaired E3 ubiquitin ligase activity.	NA	functional	0.997	functional
224	Arabidopsis thaliana	UniProt/Swiss-Prot	Q9XIE2	S40A	Impaired resistance against Blumeria graminis but normal translocation to the host-pathogen interface.	28910579	functional	0.596	functional
225	Arabidopsis thaliana	UniProt/Swiss-Prot	Q9XIE2	S45A	Impaired resistance against Blumeria graminis but normal translocation to the host-pathogen interface.	28910579	functional	0.176	neutral
226	Arabidopsis thaliana	UniProt/Swiss-Prot	Q9XIE2	L704F	In pen3-5; slight overaccumulation in leaves of 4-O-beta-D-glucosyl-indol-3-yl formamide (4OGlcI3F) upon Blumeria graminis conidiospore inoculation, a pathogen-inducible tryptophan-derived compound, which biosynthesis is dependent on the PEN2 metabolic pathway. Fully defective in preinvasive defense to nonadapted powdery mildews (e.g. Blumeria graminis and Erysiphe pisi). Normal susceptibility to…	26023163	functional	0.051	neutral
227	Arabidopsis thaliana	UniProt/Swiss-Prot	Q9XIE2	A1357V	In pdr8-115 and pen3-6; slight overaccumulation in leaves of 4-O-beta-D-glucosyl-indol-3-yl formamide (4OGlcI3F) upon Blumeria graminis conidiospore inoculation, a pathogen-inducible tryptophan-derived compound, which biosynthesis is dependent on the PEN2 metabolic pathway. Hypersensitivity to root growth inhibition by 2,4-dichlorophenoxybutyric acid (2,4-DB), an analog of indole 3-butyric acid (…	26023163	functional	0.973	functional
228	Arabidopsis thaliana	UniProt/Swiss-Prot	O48814	G2A	Mis-localization and impaired phosphorylation and ubiquitination upon flagellin (flg22) treatment, but conserved kinase activity and autophosphorylation.	25522736	functional	0.999	functional
229	Arabidopsis thaliana	UniProt/Swiss-Prot	O48814	K106R	Impaired kinase activity.	NA	functional	0.219	neutral
230	Arabidopsis thaliana	UniProt/Swiss-Prot	O48814	K204R	Compromised flg22-induced ubiquitination and reduced phosphorylation.	NA	functional	0.999	functional
231	Arabidopsis thaliana	UniProt/Swiss-Prot	O48814	T237A	Compromised flg22-induced ubiquitination.	NA	functional	0.999	functional
232	Arabidopsis thaliana	UniProt/Swiss-Prot	O48814	Y250A	Compromised flg22-induced ubiquitination.	NA	functional	1	functional
233	Arabidopsis thaliana	UniProt/Swiss-Prot	Q94BQ3	C754S	Impaired farnesylation leading to a constitutive localizes in both cytosol and nucleus, as well as reduced interaction with HDA9.	28663238	functional	0.992	functional
234	Cuphea viscosissima	UniProt/Swiss-Prot	G3ESU9	N315A	Reduces thioesterase activity 7-fold.	30409825	functional	0.999	functional
235	Cuphea viscosissima	UniProt/Swiss-Prot	G3ESU9	H317A	Loss of thioesterase activity.	30409825	functional	1	functional
236	Cuphea viscosissima	UniProt/Swiss-Prot	G3ESU9	E351A	Reduces thioesterase activity 18-fold.	30409825	functional	0.983	functional
237	Cuphea viscosissima	UniProt/Swiss-Prot	G3ESU9	E351D	Reduces thioesterase activity 9-fold.	30409825	functional	0.927	functional
238	Cuphea viscosissima	UniProt/Swiss-Prot	G3ESU9	C352A	Reduces thioesterase activity 1.5-fold.	30409825	functional	0.996	functional
239	Cuphea viscosissima	UniProt/Swiss-Prot	G3ESU9	C352S	Reduces thioesterase activity 1.5-fold.	30409825	functional	0.998	functional
240	Arabidopsis thaliana	UniProt/Swiss-Prot	Q9C544	D132G	Slightly reduced activation by tryptophan, abolished activation by cysteine and histidine, but increased allosteric repression by tyrosine and phenylalanine.	25160622	functional	0.025	neutral
241	Oryza sativa subsp. japonica	UniProt/Swiss-Prot	A0A0P0X9Z7	W653A	Abolishes binding to histone H3K4me3.	28818372	functional	0.996	functional
242	Oryza sativa subsp. japonica	UniProt/Swiss-Prot	A0A0P0X9Z7	W662A	Abolishes binding to histone H3K4me3.	28818372	functional	0.996	functional
243	Oryza sativa subsp. japonica	UniProt/Swiss-Prot	A0A0P0X9Z7	W678A	Abolishes binding to histone H3K4me3.	28818372	functional	0.999	functional
244	Arabidopsis thaliana	UniProt/Swiss-Prot	Q9S9K4	D92N	Impaired proteolytic activity.	27872247	functional	1	functional
245	Valeriana officinalis	UniProt/Swiss-Prot	U3KYL2	D307A	Loss of catalytic activity.	25447532	functional	0.996	functional
246	Arabidopsis thaliana	UniProt/Swiss-Prot	Q8GZ99	K659E	Loss of catalytic activity.	32076270	functional	1	functional
247	Arabidopsis thaliana	UniProt/Swiss-Prot	Q8GZ99	D773L	Loss of catalytic activity.	32076270	functional	1	functional
248	Arabidopsis thaliana	UniProt/Swiss-Prot	Q84P21	K530N	Lossed enzymatic activity.	18267944	functional	0.995	functional
249	Siraitia grosvenorii	UniProt/Swiss-Prot	K7NBW3	H18A	Loss of catalytic activity.	NA	functional	0.948	functional
250	Siraitia grosvenorii	UniProt/Swiss-Prot	K7NBW3	D111A	Loss of catalytic activity.	NA	functional	0.994	functional
251	Arabidopsis thaliana	UniProt/Swiss-Prot	P53492	G15E	In act7-9; impaired trafficking and endocytic recycling of ABCG36/PEN3 between the trans-Golgi network and the plasma membrane in root epidermal and cap cells.	27803190	functional	1	functional
252	Arabidopsis thaliana	UniProt/Swiss-Prot	P53492	T108I	In act7-8; impaired trafficking and endocytic recycling of ABCG36/PEN3 between the trans-Golgi network and the plasma membrane in root epidermal and cap cells.	27803190	functional	0.995	functional
253	Petroselinum crispum	UniProt/Swiss-Prot	Q06086	F346Y	Abolishes 4-hydroxyphenylacetaldehyde synthase activity.	23204519	functional	0.027	neutral
254	Arabidopsis thaliana	UniProt/Swiss-Prot	O81770	D150N	Slight increase of enzyme activation by phosphatidylglycerol (PG).	20023301	functional	0.886	functional
255	Arabidopsis thaliana	UniProt/Swiss-Prot	O81770	H155A	Abolishes catalytic activity.	20023301	functional	0.998	functional
256	Arabidopsis thaliana	UniProt/Swiss-Prot	O81770	H155R	Abolishes catalytic activity.	20023301	functional	0.977	functional
257	Arabidopsis thaliana	UniProt/Swiss-Prot	O81770	T186A	Abolishes enzyme activation by phosphatidylglycerol (PG), and reduces enzyme activation by phosphatidate (PA)1.5-fold.	20023301	functional	0.992	functional
258	Arabidopsis thaliana	UniProt/Swiss-Prot	O81770	P189A	Reduces enzyme activation by phosphatidylglycerol (PG) 2-fold.	20023301	functional	0.982	functional
259	Arabidopsis thaliana	UniProt/Swiss-Prot	O81770	H251A	Reduces enzyme activation by phosphatidate (PA) and phosphatidylglycerol (PG) 4-fold.	20023301	functional	0.995	functional
260	Arabidopsis thaliana	UniProt/Swiss-Prot	O81770	R260A	Slight increase of enzyme activation by phosphatidylglycerol (PG).	20023301	functional	0.987	functional
261	Arabidopsis thaliana	UniProt/Swiss-Prot	O81770	D279E	Reduces catalytic activity 25-fold.	26935252	functional	0.994	functional
262	Arabidopsis thaliana	UniProt/Swiss-Prot	O81770	D279N	Reduces catalytic activity 50-fold.	26935252	functional	0.995	functional
263	Arabidopsis thaliana	UniProt/Swiss-Prot	O81770	W287A	Abolishes enzyme activation by phosphatidylglycerol (PG), and reduces enzyme activation by phosphatidate (PA)3-fold.	NA	functional	0.994	functional
264	Arabidopsis thaliana	UniProt/Swiss-Prot	O81770	K430R	Abolishes catalytic activity.	26935252	functional	0.857	functional
265	Arabidopsis thaliana	UniProt/Swiss-Prot	O81770	P433A	Reduces catalytic activity 20-fold.	26935252	functional	0.833	functional
266	Arabidopsis thaliana	UniProt/Swiss-Prot	O81770	T435A	Reduces catalytic activity 1.5-fold.	26935252	functional	0.858	functional
267	Arabidopsis thaliana	UniProt/Swiss-Prot	O81770	Q455N	Reduces catalytic activity 7-fold.	26935252	functional	0.282	neutral
268	Arabidopsis thaliana	UniProt/Swiss-Prot	O81770	E456N	Abolishes catalytic activity.	26935252	functional	0.973	functional
269	Arabidopsis thaliana	UniProt/Swiss-Prot	Q9LHE7	D81N	Almost abolishes catalytic activity.	22715043	functional	0.963	functional
270	Arabidopsis thaliana	UniProt/Swiss-Prot	Q9M2Z3	D76A	Impaired nuclease activity.	25037209	functional	0.997	functional
271	Lotus japonicus	UniProt/Swiss-Prot	Q8GRU6	E740K	In har1-5; increased number of root nodules when inoculated with Mesorhizobium loti; inhibition of shoot and root growth; increase in arbuscular mycorrhizal (AM) fungus colonization intensity in roots (enhanced mycorrhizal phenotype) when inoculated with AM fungi.	12442172	functional	1	functional
272	Arabidopsis thaliana	UniProt/Swiss-Prot	Q9SX52	D81N	Almost abolishes catalytic activity.	22715043	functional	0.961	functional
273	Umbellularia californica	UniProt/Swiss-Prot	Q41635	T137G	Increases C14 substrate selectivity.	28991437	functional	0.961	functional
274	Umbellularia californica	UniProt/Swiss-Prot	Q41635	T137Y	Loss of catalytic activity.	28991437	functional	0.855	functional
275	Umbellularia californica	UniProt/Swiss-Prot	Q41635	M163W	Reduces catalytic activity 75-fold.	28991437	functional	0.856	functional
276	Umbellularia californica	UniProt/Swiss-Prot	Q41635	F201W	Reduces catalytic activity 7-fold.	28991437	functional	0.678	functional
277	Umbellularia californica	UniProt/Swiss-Prot	Q41635	S219W	Reduces catalytic activity 75-fold.	28991437	functional	0.644	functional
278	Umbellularia californica	UniProt/Swiss-Prot	Q41635	D281N	Loss of catalytic activity.	28991437	functional	0.99	functional
279	Umbellularia californica	UniProt/Swiss-Prot	Q41635	N283A	Reduces catalytic activity 33-fold.	28991437	functional	1	functional
280	Umbellularia californica	UniProt/Swiss-Prot	Q41635	E319A	Reduces catalytic activity 33-fold.	28991437	functional	0.98	functional
281	Arabidopsis thaliana	UniProt/Swiss-Prot	Q9C5X4	S947A	Repressed FLC transcription activation associated with reduced activation by SEC-mediated O-GlcNAcylation and lower methyltransferase catalytic activity.	30150325	functional	0.674	functional
282	Dioscorea japonica	UniProt/Swiss-Prot	A7MAQ2	D95A	Loss of dehydroascorbate (DHA) reductase and carbonate dehydratase activity.	25747844	functional	0.963	functional
283	Dioscorea japonica	UniProt/Swiss-Prot	A7MAQ2	H120A	Loss of dehydroascorbate (DHA) reductase activity and carbonate dehydratase activity.	25747844	functional	1	functional
284	Dioscorea japonica	UniProt/Swiss-Prot	A7MAQ2	Q139A	Slight decrease of dehydroascorbate (DHA) reductase activity.	25747844	functional	0.996	functional
285	Dioscorea japonica	UniProt/Swiss-Prot	A7MAQ2	Q139H	Slight decrease of dehydroascorbate (DHA) reductase activity. Significant decrease of dehydroascorbate (DHA) reductase activity by the addition of Zn(2+). Increase of carbonate dehydratase activity by the addition of Zn(2+).	25747844	functional	0.646	functional
286	Cryptomeria japonica	UniProt/Swiss-Prot	Q5NTA4	E142Q	Loss of catalytic activity.	28032262	functional	0.899	functional
287	Oryza sativa subsp. japonica	UniProt/Swiss-Prot	Q0DRX6	W27A	Abolishes binding to histone H3K4me1/2/3.	28818372	functional	0.999	functional
288	Oryza sativa subsp. japonica	UniProt/Swiss-Prot	Q0DRX6	W36A	Abolishes binding to histone H3K4me1/2/3.	28818372	functional	0.999	functional
289	Oryza sativa subsp. japonica	UniProt/Swiss-Prot	Q0DRX6	W52A	Abolishes binding to histone H3K4me1/2/3.	28818372	functional	0.998	functional
290	Petunia hybrida	UniProt/Swiss-Prot	A0A059TC02	C150A	Increased activity.	25217505	functional	0.695	functional
291	Petunia hybrida	UniProt/Swiss-Prot	A0A059TC02	C150S	Increased activity.	25217505	functional	0.807	functional
292	Petunia hybrida	UniProt/Swiss-Prot	A0A059TC02	C158A	Increased activity.	25217505	functional	0.909	functional
293	Petunia hybrida	UniProt/Swiss-Prot	A0A059TC02	C158S	Reduced activity.	25217505	functional	0.951	functional
294	Arabidopsis thaliana	UniProt/Swiss-Prot	Q9LPD2	D75A	Impaired nuclease activity.	25037209	functional	1	functional
295	Ocimum basilicum	UniProt/Swiss-Prot	Q15GI4	K132A	Loss of activity.	17912370	functional	0.994	functional
296	Ocimum basilicum	UniProt/Swiss-Prot	Q15GI4	K132Q	Loss of activity.	17912370	functional	0.897	functional
297	Ocimum basilicum	UniProt/Swiss-Prot	Q15GI4	K132R	Reduced activity.	17912370	functional	0.843	functional
298	Ocimum basilicum	UniProt/Swiss-Prot	Q15GI4	Y157A	Reduced activity.	17912370	functional	0.996	functional
299	Ocimum basilicum	UniProt/Swiss-Prot	Q15GI4	Y157F	Reduced activity.	17912370	functional	0.882	functional
300	Ocimum basilicum	UniProt/Swiss-Prot	Q15GI4	I261H	Loss of activity.	17912370	functional	0.973	functional
301	Ocimum basilicum	UniProt/Swiss-Prot	Q15GI4	F314A	Reduced activity.	17912370	functional	0.96	functional
302	Oryza sativa subsp. japonica	UniProt/Swiss-Prot	Q0DIQ5	W651A	Abolishes binding to histone H3K4me1/2/3.	28818372	functional	0.999	functional
303	Oryza sativa subsp. japonica	UniProt/Swiss-Prot	Q0DIQ5	W660A	Abolishes binding to histone H3K4me1/2/3.	28818372	functional	0.999	functional
304	Oryza sativa subsp. japonica	UniProt/Swiss-Prot	Q0DIQ5	W676A	Abolishes binding to histone H3K4me1/2/3.	28818372	functional	1	functional
305	Arabidopsis thaliana	UniProt/Swiss-Prot	Q9S7R7	G192E	In eap3-1; ABCG36/PEN3 retention and accumulation in the endoplasmic reticulum.	29085068	functional	0.11	neutral
306	Nepeta racemosa	UniProt/Swiss-Prot	A0A3Q8GLE8	S154L	Abolishes catalytic activity.	30531909	functional	0.744	functional
307	Nepeta racemosa	UniProt/Swiss-Prot	A0A3Q8GLE8	K169M	Abolishes catalytic activity.	30531909	functional	0.998	functional
308	Nepeta racemosa	UniProt/Swiss-Prot	A0A3Q8GLE8	M196S	Abolishes catalytic activity.	30531909	functional	0.892	functional
309	Nicotiana tabacum	UniProt/Swiss-Prot	A0A1S3ZP85	S393A	Reduces pollen tube growth.	29178188	functional	0.999	functional
310	Arabidopsis thaliana	UniProt/Swiss-Prot	O49839	S253A	Increased sensitivity to the pathogenic biotrophic bacteria Xanthomonas campestris pv. campestris (Xcc) in vascular tissues. Lost ability to trigger cell death in response to the Xanthomonas campestris effector XopAC/AvrAC in the presence of PBL2 and RKS1. Impaired Xanthomonas campestris effector AvrAC/XopAC-mediated uridylylation; when associated with A-254.	26355215	functional	0.753	functional
311	Arabidopsis thaliana	UniProt/Swiss-Prot	O49839	T254A	Increased sensitivity to the pathogenic biotrophic bacteria Xanthomonas campestris pv. campestris (Xcc) in vascular tissues. Lost ability to trigger cell death in response to the Xanthomonas campestris effector XopAC/AvrAC in the presence of PBL2 and RKS1. Impaired Xanthomonas campestris effector AvrAC/XopAC-mediated uridylylation; when associated with A-253.	26355215	functional	0.999	functional
312	Chlamydomonas reinhardtii	UniProt/Swiss-Prot	A0A2K3DU55	D103N	Disturbed phosphatidylglycerophosphate phosphatase activity. Impaired phosphatidylglycerophosphate phosphatase activity; when associated with N-105.	25910650	functional	0.883	functional
313	Clarkia breweri	UniProt/Swiss-Prot	B2WSM8	V84F	Confers some eugenol synthase activity. Confers some eugenol synthase activity; when associated with P-83. Confers eugenol synthase activity; when associated with I-87. High eugenol synthase activity; when associated with S-83, I-87 and S-88.	18208524	functional	0.031	neutral
314	Clarkia breweri	UniProt/Swiss-Prot	B2WSM8	Y87I	Confers some eugenol synthase activity. Confers some eugenol synthase activity; when associated with S-88. Confers eugenol synthase activity; when associated with F-84. High eugenol synthase activity; when associated with S-83, F-84 and S-88.	18208524	functional	0.661	functional
