# Supplementary material for: PPVED: A machine learning tool for predicting the effect of single amino acid substitution on protein function in plants
Source: Plant Biotechnol J. 2022 Apr 27;20(7):1417–31. doi: 10.1111/pbi.13823 (PMC9241370; doi:10.1111/pbi.13823)
Supplement: Supplementary file 4 — Table S3. Prediction results of 1,515 neutral SAASs from the published literature. [file PBI-20-1417-s006.xls]

## Sheet: Sheet1
Table S3. Prediction results of 1,515 neutral SAASs from the published literature
Number	Protein id	SAAS	Real class	Predicted score	Predicted class
1	AT1G01040.2	D1457N	neutral	0.693	functional
2	AT1G01040.2	K107M	neutral	0.148	neutral
3	AT1G01040.2	I1808F	neutral	0.72	functional
4	AT1G01510.1	Y432F	neutral	0.007	neutral
5	AT1G01580.1	E442D	neutral	0.271	neutral
6	AT1G01900.1	E139D	neutral	0.038	neutral
7	AT1G02050.1	E262D	neutral	0.135	neutral
8	AT1G02050.1	T324A	neutral	0.015	neutral
9	AT1G02065.1	T277P	neutral	0.003	neutral
10	AT1G02170.1	Q55P	neutral	0.003	neutral
11	AT1G02205.2	T298S	neutral	0.065	neutral
12	AT1G02205.2	Q607K	neutral	0.002	neutral
13	AT1G02205.2	M593T	neutral	0.029	neutral
14	AT1G02205.2	I291R	neutral	0.357	neutral
15	AT1G02740.1	N164T	neutral	0.054	neutral
16	AT1G02740.1	N5S	neutral	0.002	neutral
17	AT1G03160.1	D643N	neutral	0.339	neutral
18	AT1G03160.1	E714G	neutral	0.983	functional
19	AT1G03160.1	V269A	neutral	0.002	neutral
20	AT1G03160.1	A544S	neutral	0.109	neutral
21	AT1G03160.1	I543V	neutral	0.007	neutral
22	AT1G03190.1	P426A	neutral	0.782	functional
23	AT1G04240.1	E45A	neutral	0.054	neutral
24	AT1G04310.1	L509I	neutral	0.113	neutral
25	AT1G04310.1	C396R	neutral	0.885	functional
26	AT1G04310.1	A501T	neutral	0.985	functional
27	AT1G04310.1	V531A	neutral	0.064	neutral
28	AT1G04310.1	T560A	neutral	0.169	neutral
29	AT1G04400.1	I83V	neutral	0.005	neutral
30	AT1G04400.1	A482G	neutral	0.032	neutral
31	AT1G04400.1	A498S	neutral	0.678	functional
32	AT1G04400.1	G511E	neutral	0.148	neutral
33	AT1G04400.1	V543L	neutral	0.005	neutral
34	AT1G04400.2	I83V	neutral	0.005	neutral
35	AT1G04400.2	A482G	neutral	0.032	neutral
36	AT1G04400.2	A498S	neutral	0.678	functional
37	AT1G04400.2	G511E	neutral	0.148	neutral
38	AT1G04400.2	V543L	neutral	0.005	neutral
39	AT1G04550.2	P119A	neutral	0.001	neutral
40	AT1G04860.1	A454V	neutral	0.482	neutral
41	AT1G05180.1	N409S	neutral	0.001	neutral
42	AT1G05460.1	G855E	neutral	0.159	neutral
43	AT1G05460.1	G855R	neutral	0.015	neutral
44	AT1G05580.1	V274M	neutral	0.054	neutral
45	AT1G05580.1	F362V	neutral	0.003	neutral
46	AT1G05760.1	N93I	neutral	0.013	neutral
47	AT1G05760.1	F62C	neutral	0.002	neutral
48	AT1G08260.1	I1759M	neutral	0.195	neutral
49	AT1G08550.1	P79A	neutral	0.027	neutral
50	AT1G08630.1	L301F	neutral	0.009	neutral
51	AT1G08630.1	N26H	neutral	0.016	neutral
52	AT1G08720.1	T626A	neutral	0.165	neutral
53	AT1G08720.1	V395E	neutral	0.094	neutral
54	AT1G08720.1	T47A	neutral	0.141	neutral
55	AT1G08720.1	P51L	neutral	0.475	neutral
56	AT1G08720.1	A53T	neutral	0.128	neutral
57	AT1G09000.1	F378L	neutral	0.166	neutral
58	AT1G09000.1	T563I	neutral	0.01	neutral
59	AT1G09010.1	R813K	neutral	0.167	neutral
60	AT1G09010.1	A855V	neutral	0.021	neutral
61	AT1G10290.1	Q310H	neutral	0.809	functional
62	AT1G10570.1	L60F	neutral	0.015	neutral
63	AT1G10570.1	N242K	neutral	0	neutral
64	AT1G10760.1	L165I	neutral	0.039	neutral
65	AT1G10760.1	L126R	neutral	0.221	neutral
66	AT1G10760.1	G52S	neutral	0.035	neutral
67	AT1G10760.1	Q55K	neutral	0.045	neutral
68	AT1G12220.1	R502G	neutral	0.868	functional
69	AT1G12770.1	M358I	neutral	0	neutral
70	AT1G12860.1	N216K	neutral	0	neutral
71	AT1G12860.1	S211T	neutral	0.001	neutral
72	AT1G12860.1	A88T	neutral	0.009	neutral
73	AT1G13450.1	E372D	neutral	0.018	neutral
74	AT1G13980.1	S1430T	neutral	0.02	neutral
75	AT1G13980.1	F1217Y	neutral	0.191	neutral
76	AT1G13980.1	F1234Y	neutral	0.053	neutral
77	AT1G14410.1	A127D	neutral	0.581	functional
78	AT1G14900.1	M64T	neutral	0.001	neutral
79	AT1G15100.1	G82D	neutral	0.001	neutral
80	AT1G15100.1	S138Y	neutral	0	neutral
81	AT1G15100.1	K40N	neutral	0.001	neutral
82	AT1G15215.2	E258D	neutral	0.012	neutral
83	AT1G15550.1	D151N	neutral	0.005	neutral
84	AT1G15750.1	G707S	neutral	0.922	functional
85	AT1G16420.1	N68K	neutral	0.002	neutral
86	AT1G16420.1	N68S	neutral	0.011	neutral
87	AT1G16420.1	D67N	neutral	0.017	neutral
88	AT1G16420.1	D67E	neutral	0.009	neutral
89	AT1G16420.1	D64E	neutral	0.007	neutral
90	AT1G16540.1	F398L	neutral	0.716	functional
91	AT1G16540.1	G373R	neutral	0.461	neutral
92	AT1G18890.1	P24T	neutral	0.002	neutral
93	AT1G18890.1	S19P	neutral	0.008	neutral
94	AT1G20900.1	G164V	neutral	0.003	neutral
95	AT1G20920.1	S421N	neutral	0.001	neutral
96	AT1G21970.1	A230V	neutral	0.067	neutral
97	AT1G21970.1	V48M	neutral	0.002	neutral
98	AT1G22770.1	S162R	neutral	0.186	neutral
99	AT1G24180.1	L64F	neutral	0.2	neutral
100	AT1G25580.1	D25H	neutral	0.02	neutral
101	AT1G25580.1	P399T	neutral	0.001	neutral
102	AT1G25580.1	L384V	neutral	0	neutral
103	AT1G26630.1	A10P	neutral	0.503	functional
104	AT1G26630.1	D4E	neutral	0.016	neutral
105	AT1G26630.1	I136V	neutral	0.054	neutral
106	AT1G26630.1	G121S	neutral	0.041	neutral
107	AT1G26630.1	G121D	neutral	0.163	neutral
108	AT1G27320.1	D595E	neutral	0.013	neutral
109	AT1G27320.1	R966K	neutral	0.468	neutral
110	AT1G27320.1	V661L	neutral	0.001	neutral
111	AT1G27450.1	F50L	neutral	0.038	neutral
112	AT1G30490.1	S837N	neutral	0.119	neutral
113	AT1G30950.1	V58I	neutral	0.01	neutral
114	AT1G30950.1	G118E	neutral	0.078	neutral
115	AT1G31360.1	F416L	neutral	0.248	neutral
116	AT1G31360.1	T103M	neutral	0.067	neutral
117	AT1G31360.1	K95N	neutral	0.282	neutral
118	AT1G31360.1	A456S	neutral	0.803	functional
119	AT1G31360.1	L297I	neutral	0.012	neutral
120	AT1G31360.1	L684S	neutral	0.007	neutral
121	AT1G31360.1	A349S	neutral	0.438	neutral
122	AT1G31360.1	T70A	neutral	0.17	neutral
123	AT1G31420.2	S39I	neutral	0.64	functional
124	AT1G31480.1	L623Q	neutral	0.043	neutral
125	AT1G31480.1	V64I	neutral	0.114	neutral
126	AT1G31480.1	S239T	neutral	0.042	neutral
127	AT1G31480.1	V127I	neutral	0.001	neutral
128	AT1G31480.1	V572G	neutral	0.044	neutral
129	AT1G31480.1	T878M	neutral	0.012	neutral
130	AT1G31480.1	A640V	neutral	0.06	neutral
131	AT1G31930.1	A182G	neutral	0.016	neutral
132	AT1G31930.1	R167K	neutral	0.323	neutral
133	AT1G31930.1	I786M	neutral	0.006	neutral
134	AT1G31930.1	S229C	neutral	0.11	neutral
135	AT1G32900.1	N9H	neutral	0.148	neutral
136	AT1G32900.1	V28L	neutral	0.011	neutral
137	AT1G32900.1	A29S	neutral	0.349	neutral
138	AT1G32900.1	R68G	neutral	0.019	neutral
139	AT1G32900.1	N51K	neutral	0.002	neutral
140	AT1G32900.1	S66L	neutral	0.158	neutral
141	AT1G35670.1	T13S	neutral	0.006	neutral
142	AT1G36160.1	P1386L	neutral	0.983	functional
143	AT1G36160.1	I2084V	neutral	0.488	neutral
144	AT1G36160.1	R32G	neutral	0.068	neutral
145	AT1G36160.1	Y2132H	neutral	0.997	functional
146	AT1G36160.1	S2161A	neutral	0.101	neutral
147	AT1G36160.1	L1099I	neutral	0.066	neutral
148	AT1G36160.1	E1103D	neutral	0.662	functional
149	AT1G36160.1	L1582V	neutral	0.252	neutral
150	AT1G36160.1	R2163G	neutral	0.508	functional
151	AT1G36160.1	R1130H	neutral	0.082	neutral
152	AT1G36160.1	V412A	neutral	0.192	neutral
153	AT1G36160.1	D2173V	neutral	0.457	neutral
154	AT1G36160.1	S1691P	neutral	0.06	neutral
155	AT1G43700.1	Q70P	neutral	0.012	neutral
156	AT1G43700.1	I132L	neutral	0.002	neutral
157	AT1G44446.1	Q315K	neutral	0.04	neutral
158	AT1G44446.1	T392S	neutral	0.011	neutral
159	AT1G45249.1	G20A	neutral	0.002	neutral
160	AT1G47710.1	K281R	neutral	0.12	neutral
161	AT1G47710.1	V272L	neutral	0.404	neutral
162	AT1G47710.1	A86V	neutral	0.089	neutral
163	AT1G48020.1	L109I	neutral	0.014	neutral
164	AT1G48020.1	T50K	neutral	0.012	neutral
165	AT1G48020.1	G86V	neutral	0.024	neutral
166	AT1G48020.1	N154S	neutral	0.007	neutral
167	AT1G48380.2	S295P	neutral	0.018	neutral
168	AT1G48380.2	K225T	neutral	0.001	neutral
169	AT1G48380.2	I231T	neutral	0	neutral
170	AT1G48380.2	L226M	neutral	0	neutral
171	AT1G48380.2	P345L	neutral	0.01	neutral
172	AT1G48380.2	R348K	neutral	0.002	neutral
173	AT1G48380.2	L351P	neutral	0.002	neutral
174	AT1G48380.2	S323G	neutral	0	neutral
175	AT1G48380.2	N245K	neutral	0.001	neutral
176	AT1G48380.2	N245I	neutral	0.001	neutral
177	AT1G48380.2	S228T	neutral	0	neutral
178	AT1G48380.2	E342A	neutral	0.04	neutral
179	AT1G48380.2	E342K	neutral	0.035	neutral
180	AT1G49040.1	R638Q	neutral	0.716	functional
181	AT1G49040.1	N514I	neutral	0.048	neutral
182	AT1G50500.1	G748A	neutral	0.12	neutral
183	AT1G51170.1	G123S	neutral	0.124	neutral
184	AT1G51170.1	S221L	neutral	0.006	neutral
185	AT1G51170.1	T386P	neutral	0.028	neutral
186	AT1G52150.1	N625S	neutral	0.073	neutral
187	AT1G52150.1	Q622L	neutral	0.024	neutral
188	AT1G52150.1	Q622H	neutral	0.007	neutral
189	AT1G52340.1	S172A	neutral	0.062	neutral
190	AT1G52340.1	F92Y	neutral	0.027	neutral
191	AT1G52340.1	F74C	neutral	0.146	neutral
192	AT1G52340.1	T72A	neutral	0.012	neutral
193	AT1G53500.1	V359A	neutral	0.016	neutral
194	AT1G54840.1	V126A	neutral	0.006	neutral
195	AT1G55325.1	P1452S	neutral	0.965	functional
196	AT1G55325.1	T750P	neutral	0.108	neutral
197	AT1G55325.1	E228G	neutral	0.115	neutral
198	AT1G55600.1	Y244D	neutral	0.002	neutral
199	AT1G55600.1	T406P	neutral	0.012	neutral
200	AT1G55600.1	T403P	neutral	0.004	neutral
201	AT1G55860.2	E2380D	neutral	0.186	neutral
202	AT1G55860.2	E1717D	neutral	0.038	neutral
203	AT1G55860.2	A1939T	neutral	0.738	functional
204	AT1G55860.2	G3132E	neutral	0.008	neutral
205	AT1G55860.2	G3132R	neutral	0.008	neutral
206	AT1G55860.2	M2452V	neutral	0.07	neutral
207	AT1G57620.1	F17S	neutral	0.035	neutral
208	AT1G57620.1	S18F	neutral	0.018	neutral
209	AT1G60220.1	G550E	neutral	0.486	neutral
210	AT1G60220.1	S276I	neutral	0.01	neutral
211	AT1G60220.1	A227E	neutral	0.036	neutral
212	AT1G60550.1	V17I	neutral	0.007	neutral
213	AT1G60550.1	L14I	neutral	0.002	neutral
214	AT1G60550.1	A31V	neutral	0.016	neutral
215	AT1G61520.1	V27I	neutral	0.001	neutral
216	AT1G62180.1	Q111E	neutral	0.211	neutral
217	AT1G62180.1	T65P	neutral	0.001	neutral
218	AT1G62180.1	T65I	neutral	0.014	neutral
219	AT1G62180.1	G79E	neutral	0.001	neutral
220	AT1G62180.1	T40N	neutral	0.002	neutral
221	AT1G62340.1	K556Q	neutral	0.04	neutral
222	AT1G62340.1	G546D	neutral	0.794	functional
223	AT1G62340.1	T574N	neutral	0.032	neutral
224	AT1G62750.1	L182F	neutral	0.999	functional
225	AT1G62750.1	L70F	neutral	0.057	neutral
226	AT1G63990.1	A50D	neutral	0.383	neutral
227	AT1G63990.1	T208S	neutral	0.004	neutral
228	AT1G63990.1	E316D	neutral	0.002	neutral
229	AT1G63990.1	E344D	neutral	0.011	neutral
230	AT1G64280.1	F507Y	neutral	0.423	neutral
231	AT1G64280.1	F507L	neutral	0.768	functional
232	AT1G64280.1	S93N	neutral	0.003	neutral
233	AT1G64440.1	V59I	neutral	0.001	neutral
234	AT1G64860.1	K226Q	neutral	0.023	neutral
235	AT1G65580.1	V106I	neutral	0.156	neutral
236	AT1G65790.1	R577G	neutral	0.876	functional
237	AT1G65790.1	T227I	neutral	0.38	neutral
238	AT1G65790.1	N28S	neutral	0.682	functional
239	AT1G65790.1	D584V	neutral	0.9	functional
240	AT1G65790.1	E829G	neutral	0.459	neutral
241	AT1G65790.1	I228N	neutral	0.183	neutral
242	AT1G65790.1	Q461H	neutral	0.011	neutral
243	AT1G65790.1	R430T	neutral	0.017	neutral
244	AT1G65790.1	E366D	neutral	0.015	neutral
245	AT1G65790.1	P27A	neutral	0.098	neutral
246	AT1G66340.1	T638M	neutral	0.425	neutral
247	AT1G66980.1	E1049D	neutral	0.06	neutral
248	AT1G66980.1	E1047D	neutral	0.09	neutral
249	AT1G66980.1	R813T	neutral	0.962	functional
250	AT1G66980.1	I571V	neutral	0.048	neutral
251	AT1G66980.1	L675F	neutral	0.335	neutral
252	AT1G66980.1	A578G	neutral	0.659	functional
253	AT1G66980.1	T560K	neutral	0.037	neutral
254	AT1G66980.1	L153F	neutral	0.151	neutral
255	AT1G66980.1	D714A	neutral	0.865	functional
256	AT1G66980.1	F651S	neutral	0.934	functional
257	AT1G66980.1	H1103Q	neutral	0.137	neutral
258	AT1G66980.1	E778K	neutral	0.295	neutral
259	AT1G66980.1	M962L	neutral	0.508	functional
260	AT1G66980.1	V829M	neutral	0.357	neutral
261	AT1G66980.1	V680I	neutral	0.055	neutral
262	AT1G66980.1	I969V	neutral	0.241	neutral
263	AT1G66980.1	T838S	neutral	0.186	neutral
264	AT1G66980.1	L890S	neutral	0.388	neutral
265	AT1G66980.1	R904K	neutral	0.575	functional
266	AT1G66980.1	T779I	neutral	0.105	neutral
267	AT1G66980.1	C1033G	neutral	0.035	neutral
268	AT1G67490.1	R387K	neutral	0.722	functional
269	AT1G67490.1	Q574R	neutral	0.119	neutral
270	AT1G67490.1	Y779H	neutral	0.085	neutral
271	AT1G67490.1	N631D	neutral	0.042	neutral
272	AT1G67490.1	L701V	neutral	0.011	neutral
273	AT1G67490.1	F690Y	neutral	0.01	neutral
274	AT1G67490.1	Y654H	neutral	0.112	neutral
275	AT1G67490.1	Q676L	neutral	0.001	neutral
276	AT1G68050.1	R243T	neutral	0.726	functional
277	AT1G68050.1	E32V	neutral	0.055	neutral
278	AT1G68050.1	A23E	neutral	0.426	neutral
279	AT1G68560.1	V38I	neutral	0.108	neutral
280	AT1G68640.1	R198K	neutral	0.612	functional
281	AT1G68640.1	H226Q	neutral	0.146	neutral
282	AT1G68640.1	V106G	neutral	0.001	neutral
283	AT1G68640.1	G105V	neutral	0.002	neutral
284	AT1G68830.1	L22I	neutral	0.003	neutral
285	AT1G68830.1	I57V	neutral	0.001	neutral
286	AT1G68830.1	S26T	neutral	0.011	neutral
287	AT1G69180.1	K155T	neutral	0.149	neutral
288	AT1G69460.1	H23Y	neutral	0.081	neutral
289	AT1G69460.1	L12F	neutral	0.024	neutral
290	AT1G70070.1	L733S	neutral	0.129	neutral
291	AT1G70560.1	D233E	neutral	0.05	neutral
292	AT1G70700.1	G65V	neutral	0.002	neutral
293	AT1G70700.1	T177A	neutral	0.134	neutral
294	AT1G70700.1	E28A	neutral	0.126	neutral
295	AT1G70700.1	F46L	neutral	0.041	neutral
296	AT1G70700.1	R30L	neutral	0.008	neutral
297	AT1G71220.1	D1560N	neutral	0.39	neutral
298	AT1G71880.1	A375T	neutral	0.507	functional
299	AT1G72770.1	E26Q	neutral	0.253	neutral
300	AT1G72770.1	N84Y	neutral	0.002	neutral
301	AT1G72770.1	G52E	neutral	0.004	neutral
302	AT1G72970.1	N478K	neutral	0.005	neutral
303	AT1G73010.1	E255K	neutral	0.005	neutral
304	AT1G77300.1	L1263P	neutral	0.468	neutral
305	AT1G77300.1	G831E	neutral	0.683	functional
306	AT1G77300.1	I479T	neutral	0.676	functional
307	AT1G77390.1	P13T	neutral	0.001	neutral
308	AT1G77390.1	T370I	neutral	0.091	neutral
309	AT1G77390.1	D83N	neutral	0.002	neutral
310	AT1G77390.1	L73F	neutral	0.008	neutral
311	AT1G77390.1	N44T	neutral	0.002	neutral
312	AT1G77390.1	T54I	neutral	0.001	neutral
313	AT1G77390.1	P51S	neutral	0.005	neutral
314	AT1G78000.1	A13T	neutral	0.001	neutral
315	AT1G78240.1	E37D	neutral	0.001	neutral
316	AT1G79330.1	E41K	neutral	0.022	neutral
317	AT1G79330.1	K187R	neutral	0.251	neutral
318	AT1G79340.1	D307N	neutral	0.08	neutral
319	AT1G79460.1	D463G	neutral	0.948	functional
320	AT1G79460.1	L744S	neutral	0.944	functional
321	AT1G79460.1	P620Q	neutral	0.924	functional
322	AT1G79460.1	F680Y	neutral	0.422	neutral
323	AT1G79460.1	S562R	neutral	0.757	functional
324	AT1G79460.1	V707E	neutral	0.043	neutral
325	AT1G79460.1	S174L	neutral	0.067	neutral
326	AT1G79460.1	K407R	neutral	0.123	neutral
327	AT1G79530.1	N227S	neutral	0	neutral
328	AT1G79650.1	A197V	neutral	0.07	neutral
329	AT1G79650.1	A107V	neutral	0.001	neutral
330	AT1G79650.1	E202G	neutral	0.022	neutral
331	AT1G79810.1	V178I	neutral	0	neutral
332	AT1G79860.1	L446M	neutral	0.002	neutral
333	AT1G80760.1	V269I	neutral	0.002	neutral
334	AT2G01830.2	K620R	neutral	0.754	functional
335	AT2G01830.2	E33D	neutral	0.461	neutral
336	AT2G01830.2	S619T	neutral	0.244	neutral
337	AT2G02560.1	L178M	neutral	0.025	neutral
338	AT2G02560.1	N321D	neutral	0.237	neutral
339	AT2G02740.1	S61G	neutral	0.563	functional
340	AT2G02740.1	S61N	neutral	0.356	neutral
341	AT2G02740.1	V80A	neutral	0.001	neutral
342	AT2G02740.1	V80I	neutral	0.001	neutral
343	AT2G02740.1	F17L	neutral	0.008	neutral
344	AT2G02740.1	I33T	neutral	0.004	neutral
345	AT2G03220.1	E259D	neutral	0.009	neutral
346	AT2G03220.1	Q30P	neutral	0.015	neutral
347	AT2G03220.1	G260R	neutral	0.007	neutral
348	AT2G03220.1	G260E	neutral	0.032	neutral
349	AT2G05620.1	I9T	neutral	0	neutral
350	AT2G05620.1	A42S	neutral	0.002	neutral
351	AT2G05990.1	S60T	neutral	0.025	neutral
352	AT2G05990.1	H59N	neutral	0	neutral
353	AT2G07040.1	L193F	neutral	0.113	neutral
354	AT2G07040.1	A194T	neutral	0.035	neutral
355	AT2G07040.1	N20H	neutral	0.011	neutral
356	AT2G11890.1	L18F	neutral	0.924	functional
357	AT2G15290.1	G94S	neutral	0	neutral
358	AT2G15290.1	L45F	neutral	0.003	neutral
359	AT2G16070.2	G205V	neutral	0.001	neutral
360	AT2G16070.2	N55I	neutral	0.005	neutral
361	AT2G16390.1	D368G	neutral	0.386	neutral
362	AT2G16390.1	A36S	neutral	0.334	neutral
363	AT2G17090.1	Q377K	neutral	0.001	neutral
364	AT2G17090.1	K66R	neutral	0.765	functional
365	AT2G17090.1	Q269K	neutral	0.043	neutral
366	AT2G17090.1	Y300H	neutral	0.016	neutral
367	AT2G17265.1	V52I	neutral	0.016	neutral
368	AT2G17310.1	P238S	neutral	0.256	neutral
369	AT2G17310.1	C341G	neutral	0.08	neutral
370	AT2G17310.1	S57T	neutral	0.005	neutral
371	AT2G17310.1	K262R	neutral	0.064	neutral
372	AT2G17310.1	S280N	neutral	0	neutral
373	AT2G17520.1	E501D	neutral	0.004	neutral
374	AT2G17700.1	V510L	neutral	0.035	neutral
375	AT2G17820.1	F210Y	neutral	0.473	neutral
376	AT2G17820.1	Q26K	neutral	0.013	neutral
377	AT2G18790.1	A247S	neutral	0.179	neutral
378	AT2G18790.1	S736T	neutral	0.472	neutral
379	AT2G18790.1	L1072V	neutral	0.051	neutral
380	AT2G19560.1	R34L	neutral	0.033	neutral
381	AT2G20370.1	E362K	neutral	0.022	neutral
382	AT2G20370.1	N160D	neutral	0.112	neutral
383	AT2G20370.1	G130R	neutral	0.001	neutral
384	AT2G22310.1	A3T	neutral	0.119	neutral
385	AT2G22430.1	G163E	neutral	0.002	neutral
386	AT2G22430.1	N159D	neutral	0.009	neutral
387	AT2G22990.1	I386M	neutral	0.02	neutral
388	AT2G23460.1	S641N	neutral	0.139	neutral
389	AT2G23460.1	N249S	neutral	0.01	neutral
390	AT2G23460.1	K65T	neutral	0.088	neutral
391	AT2G26040.1	A6V	neutral	0.005	neutral
392	AT2G26150.1	M274T	neutral	0.003	neutral
393	AT2G26150.1	N285S	neutral	0	neutral
394	AT2G26170.1	G361E	neutral	0.633	functional
395	AT2G26330.1	G735A	neutral	0.066	neutral
396	AT2G26330.1	N508Y	neutral	0.135	neutral
397	AT2G26330.1	T49A	neutral	0.138	neutral
398	AT2G26330.1	F14L	neutral	0.258	neutral
399	AT2G26770.1	E487D	neutral	0.013	neutral
400	AT2G27040.1	I761V	neutral	0.083	neutral
401	AT2G27040.1	I655V	neutral	0.057	neutral
402	AT2G28290.1	G269A	neutral	0.01	neutral
403	AT2G28290.1	E3451D	neutral	0.008	neutral
404	AT2G28290.1	E1976D	neutral	0.005	neutral
405	AT2G28290.1	V2580L	neutral	0.001	neutral
406	AT2G30020.1	K362R	neutral	0.044	neutral
407	AT2G30120.1	L163S	neutral	0.009	neutral
408	AT2G30120.1	L163V	neutral	0.002	neutral
409	AT2G30410.1	V101A	neutral	0.075	neutral
410	AT2G31810.1	S33A	neutral	0.556	functional
411	AT2G31870.1	M293L	neutral	0.273	neutral
412	AT2G31870.1	C346Y	neutral	0.293	neutral
413	AT2G31870.1	D118N	neutral	0.031	neutral
414	AT2G31870.1	T347A	neutral	0.062	neutral
415	AT2G31870.1	I182K	neutral	0.117	neutral
416	AT2G31870.1	I182V	neutral	0	neutral
417	AT2G31870.1	H175N	neutral	0.238	neutral
418	AT2G31880.1	F147L	neutral	0.633	functional
419	AT2G32700.7	T196P	neutral	0.157	neutral
420	AT2G32780.1	R89T	neutral	0.041	neutral
421	AT2G32780.1	G721S	neutral	0.183	neutral
422	AT2G34640.1	K303E	neutral	0.133	neutral
423	AT2G34650.1	H166Y	neutral	0.914	functional
424	AT2G35530.1	E360D	neutral	0.056	neutral
425	AT2G35530.1	N352S	neutral	0.253	neutral
426	AT2G35630.1	I978V	neutral	0.008	neutral
427	AT2G36230.1	R66S	neutral	0.008	neutral
428	AT2G36270.1	S119T	neutral	0.003	neutral
429	AT2G36490.1	V583I	neutral	0.175	neutral
430	AT2G36490.1	D636G	neutral	0.091	neutral
431	AT2G36490.1	D788E	neutral	0.143	neutral
432	AT2G36490.1	Q256E	neutral	0.085	neutral
433	AT2G36490.1	L42V	neutral	0.011	neutral
434	AT2G36990.1	I169T	neutral	0.028	neutral
435	AT2G38050.1	L195F	neutral	0.053	neutral
436	AT2G39810.1	M869V	neutral	0.435	neutral
437	AT2G39810.1	D695V	neutral	0.72	functional
438	AT2G39810.1	S836C	neutral	0.595	functional
439	AT2G40030.1	L881F	neutral	0.951	functional
440	AT2G40030.1	V1797F	neutral	0.831	functional
441	AT2G40030.1	N1704K	neutral	0.308	neutral
442	AT2G40030.1	R1067Q	neutral	0.425	neutral
443	AT2G40030.1	T1007M	neutral	0.204	neutral
444	AT2G40030.1	I104V	neutral	0.199	neutral
445	AT2G40030.1	P923Q	neutral	0.26	neutral
446	AT2G40030.1	T229P	neutral	0.592	functional
447	AT2G40030.1	I343R	neutral	0.945	functional
448	AT2G40030.1	D1355N	neutral	0.743	functional
449	AT2G40030.1	N1350T	neutral	0.078	neutral
450	AT2G40030.1	T1411S	neutral	0.112	neutral
451	AT2G40030.1	G1440C	neutral	0.713	functional
452	AT2G40030.1	T1555S	neutral	0.306	neutral
453	AT2G40030.1	A1602G	neutral	0.099	neutral
454	AT2G40190.1	V70A	neutral	0.218	neutral
455	AT2G40220.1	T230A	neutral	0.004	neutral
456	AT2G41460.1	E227K	neutral	0.137	neutral
457	AT2G41460.1	Y15N	neutral	0.039	neutral
458	AT2G41460.1	R61Q	neutral	0.002	neutral
459	AT2G41530.1	S3N	neutral	0	neutral
460	AT2G41670.1	A73S	neutral	0.006	neutral
461	AT2G42430.1	I212L	neutral	0	neutral
462	AT2G42620.1	L297F	neutral	0.893	functional
463	AT2G42620.1	L320I	neutral	0.205	neutral
464	AT2G42620.1	D462G	neutral	0.036	neutral
465	AT2G42620.1	G463D	neutral	0.117	neutral
466	AT2G42620.1	F475L	neutral	0.122	neutral
467	AT2G42870.1	A52E	neutral	0.025	neutral
468	AT2G42870.1	T22P	neutral	0	neutral
469	AT2G45350.1	L174F	neutral	0.025	neutral
470	AT2G45620.1	S484A	neutral	0.793	functional
471	AT2G45620.1	E7D	neutral	0.001	neutral
472	AT2G46020.2	T354P	neutral	0.26	neutral
473	AT2G46240.1	L365I	neutral	0.002	neutral
474	AT2G46240.1	V1036I	neutral	0.003	neutral
475	AT2G46340.1	S155T	neutral	0.115	neutral
476	AT2G46370.1	P57H	neutral	0.104	neutral
477	AT2G46500.1	Q491R	neutral	0.101	neutral
478	AT2G46500.1	T265M	neutral	0.726	functional
479	AT2G46500.1	P31S	neutral	0.038	neutral
480	AT2G46920.1	N439D	neutral	0.014	neutral
481	AT2G47070.1	A710T	neutral	0.287	neutral
482	AT2G47070.1	E270D	neutral	0.002	neutral
483	AT2G47160.1	L548I	neutral	0.002	neutral
484	AT2G47430.1	L113P	neutral	0.054	neutral
485	AT2G47430.1	L42V	neutral	0.018	neutral
486	AT2G47430.1	S171A	neutral	0.253	neutral
487	AT2G47430.1	I301F	neutral	0.245	neutral
488	AT2G47430.1	A339S	neutral	0.877	functional
489	AT2G47430.1	E51D	neutral	0.07	neutral
490	AT2G47920.1	H193P	neutral	0.011	neutral
491	AT3G01470.1	G30A	neutral	0.117	neutral
492	AT3G01470.1	F60Y	neutral	0	neutral
493	AT3G02260.1	N3195K	neutral	0.005	neutral
494	AT3G02260.1	T2394A	neutral	0.006	neutral
495	AT3G02260.1	R35S	neutral	0.019	neutral
496	AT3G02260.1	D167A	neutral	0.23	neutral
497	AT3G02260.1	F168V	neutral	0.006	neutral
498	AT3G02260.1	C3196G	neutral	0	neutral
499	AT3G02260.1	G393V	neutral	0.002	neutral
500	AT3G02540.1	A259T	neutral	0.016	neutral
501	AT3G02540.1	A165T	neutral	0.002	neutral
502	AT3G03710.1	N904I	neutral	0.013	neutral
503	AT3G03710.1	K344Q	neutral	0.256	neutral
504	AT3G05420.1	R545H	neutral	0.044	neutral
505	AT3G06350.1	S453G	neutral	0.351	neutral
506	AT3G06350.1	K208R	neutral	0.916	functional
507	AT3G06350.1	K206N	neutral	0.511	functional
508	AT3G06350.1	G227D	neutral	0.38	neutral
509	AT3G06350.1	R171Q	neutral	0.329	neutral
510	AT3G06350.1	V364A	neutral	0.014	neutral
511	AT3G06350.1	G205E	neutral	0.346	neutral
512	AT3G06350.1	D226N	neutral	0.205	neutral
513	AT3G06350.1	A543S	neutral	0.555	functional
514	AT3G06350.1	D88E	neutral	0.033	neutral
515	AT3G06350.1	H87Q	neutral	0.033	neutral
516	AT3G06350.1	S446C	neutral	0.792	functional
517	AT3G06350.1	S113C	neutral	0.206	neutral
518	AT3G06350.1	S113I	neutral	0.403	neutral
519	AT3G06510.1	E93D	neutral	0.001	neutral
520	AT3G06580.1	R373L	neutral	0.192	neutral
521	AT3G06580.1	P457A	neutral	0.006	neutral
522	AT3G06580.1	K475E	neutral	0.022	neutral
523	AT3G06580.1	N383D	neutral	0.028	neutral
524	AT3G06580.1	F450S	neutral	0.018	neutral
525	AT3G06960.1	A386T	neutral	0.014	neutral
526	AT3G06960.1	M247K	neutral	0.001	neutral
527	AT3G07040.1	I149S	neutral	0.019	neutral
528	AT3G07040.1	I149V	neutral	0.001	neutral
529	AT3G07100.1	C474S	neutral	0.967	functional
530	AT3G07100.1	T220M	neutral	0.006	neutral
531	AT3G07610.1	L265M	neutral	0.023	neutral
532	AT3G07610.1	P365L	neutral	0.153	neutral
533	AT3G07740.1	V458L	neutral	0	neutral
534	AT3G07970.1	M90K	neutral	0.053	neutral
535	AT3G08640.1	I330M	neutral	0	neutral
536	AT3G08730.1	G108C	neutral	0.01	neutral
537	AT3G09560.1	R599K	neutral	0.757	functional
538	AT3G09560.1	F402I	neutral	0.003	neutral
539	AT3G10390.1	G796S	neutral	0.029	neutral
540	AT3G10700.1	E381V	neutral	0.011	neutral
541	AT3G10700.1	E272A	neutral	0.412	neutral
542	AT3G10780.1	K77R	neutral	0.008	neutral
543	AT3G10780.1	I82V	neutral	0	neutral
544	AT3G10800.1	P10T	neutral	0.101	neutral
545	AT3G11410.1	E318D	neutral	0.032	neutral
546	AT3G11410.1	N134S	neutral	0.321	neutral
547	AT3G11410.1	V60A	neutral	0.117	neutral
548	AT3G12120.1	S58G	neutral	0.314	neutral
549	AT3G13170.1	V359L	neutral	0	neutral
550	AT3G13790.1	V449I	neutral	0.109	neutral
551	AT3G14980.1	M855K	neutral	0.065	neutral
552	AT3G14980.1	S69R	neutral	0.602	functional
553	AT3G14980.1	V197A	neutral	0.048	neutral
554	AT3G14980.1	G76D	neutral	0.062	neutral
555	AT3G14980.1	N222K	neutral	0.31	neutral
556	AT3G14980.1	I386F	neutral	0.158	neutral
557	AT3G15170.1	V191F	neutral	0.005	neutral
558	AT3G15620.1	L197F	neutral	0.228	neutral
559	AT3G15620.1	Q539E	neutral	0.141	neutral
560	AT3G15730.1	A638S	neutral	0.086	neutral
561	AT3G17860.1	D58N	neutral	0.015	neutral
562	AT3G17860.1	P76S	neutral	0.02	neutral
563	AT3G17860.1	A111T	neutral	0.029	neutral
564	AT3G17880.1	K118T	neutral	0.243	neutral
565	AT3G17880.1	D125N	neutral	0.012	neutral
566	AT3G17880.1	S322P	neutral	0.022	neutral
567	AT3G18420.1	L101M	neutral	0	neutral
568	AT3G19570.1	R479S	neutral	0.265	neutral
569	AT3G19670.1	G577E	neutral	0.193	neutral
570	AT3G19670.1	V845I	neutral	0.003	neutral
571	AT3G19670.1	A180V	neutral	0.069	neutral
572	AT3G19700.1	F189Y	neutral	0.815	functional
573	AT3G19700.1	K869I	neutral	0.803	functional
574	AT3G19700.1	K218I	neutral	0.786	functional
575	AT3G19770.1	S423L	neutral	0.091	neutral
576	AT3G20420.1	R26H	neutral	0.004	neutral
577	AT3G20420.1	S174L	neutral	0.008	neutral
578	AT3G20420.1	S176A	neutral	0.266	neutral
579	AT3G20420.1	L173F	neutral	0.005	neutral
580	AT3G20440.2	V405I	neutral	0.479	neutral
581	AT3G20440.2	E368K	neutral	0.527	functional
582	AT3G20600.1	K78Q	neutral	0.144	neutral
583	AT3G20600.1	K76R	neutral	0.012	neutral
584	AT3G20770.1	V394I	neutral	0.007	neutral
585	AT3G20770.1	D566H	neutral	0.02	neutral
586	AT3G20770.1	S336P	neutral	0.008	neutral
587	AT3G21240.1	R396K	neutral	0.105	neutral
588	AT3G21560.1	V267G	neutral	0.022	neutral
589	AT3G21560.1	V264D	neutral	0.07	neutral
590	AT3G21630.1	S262P	neutral	0.054	neutral
591	AT3G21630.1	P221A	neutral	0.162	neutral
592	AT3G21630.1	S224A	neutral	0.867	functional
593	AT3G21760.1	I323M	neutral	0.002	neutral
594	AT3G22200.1	T415I	neutral	0.591	functional
595	AT3G22200.1	K21R	neutral	0.003	neutral
596	AT3G22370.1	V16M	neutral	0.032	neutral
597	AT3G23050.1	S110G	neutral	0.001	neutral
598	AT3G23150.1	F116L	neutral	0.446	neutral
599	AT3G23610.1	K73N	neutral	0.093	neutral
600	AT3G23610.1	Q127L	neutral	0.016	neutral
601	AT3G23610.1	F198I	neutral	0.232	neutral
602	AT3G23610.1	F195S	neutral	0.001	neutral
603	AT3G23780.1	A899T	neutral	0.941	functional
604	AT3G23780.1	V317E	neutral	0.162	neutral
605	AT3G24320.1	L730S	neutral	0.064	neutral
606	AT3G24620.1	T450K	neutral	0.068	neutral
607	AT3G24620.1	T431S	neutral	0.054	neutral
608	AT3G24620.1	H469L	neutral	0.023	neutral
609	AT3G24770.1	F22L	neutral	0.004	neutral
610	AT3G24770.1	L18R	neutral	0.046	neutral
611	AT3G24770.1	R16H	neutral	0.001	neutral
612	AT3G25070.1	S129T	neutral	0.012	neutral
613	AT3G25230.1	S417A	neutral	0.02	neutral
614	AT3G25250.1	E124D	neutral	0.019	neutral
615	AT3G25250.1	A273T	neutral	0.526	functional
616	AT3G25250.1	T398N	neutral	0.002	neutral
617	AT3G25250.1	Q377E	neutral	0.039	neutral
618	AT3G25250.1	T191A	neutral	0.036	neutral
619	AT3G25250.1	T191R	neutral	0.001	neutral
620	AT3G25250.1	G58A	neutral	0.006	neutral
621	AT3G26090.1	K298M	neutral	0.104	neutral
622	AT3G26090.1	H419D	neutral	0.047	neutral
623	AT3G26090.1	H419Q	neutral	0.014	neutral
624	AT3G26618.1	G299A	neutral	0.981	functional
625	AT3G26618.1	D427E	neutral	0.131	neutral
626	AT3G26618.1	L333V	neutral	0.052	neutral
627	AT3G26980.1	T118N	neutral	0.01	neutral
628	AT3G27820.1	S247G	neutral	0.103	neutral
629	AT3G27920.1	G222S	neutral	0.001	neutral
630	AT3G27920.1	P176R	neutral	0.011	neutral
631	AT3G27925.1	V383I	neutral	0.3	neutral
632	AT3G27925.1	R328K	neutral	0.48	neutral
633	AT3G27925.1	F71L	neutral	0.233	neutral
634	AT3G28910.1	S197A	neutral	0.196	neutral
635	AT3G42170.1	E439D	neutral	0.025	neutral
636	AT3G42670.1	V992I	neutral	0.069	neutral
637	AT3G42670.1	I61L	neutral	0.063	neutral
638	AT3G42670.1	D538E	neutral	0.084	neutral
639	AT3G42670.1	F9V	neutral	0.23	neutral
640	AT3G44750.1	I22M	neutral	0.001	neutral
641	AT3G45240.1	P86S	neutral	0.305	neutral
642	AT3G45240.1	V81I	neutral	0.003	neutral
643	AT3G45240.1	G41D	neutral	0.006	neutral
644	AT3G45240.1	E42G	neutral	0.013	neutral
645	AT3G45240.1	D49E	neutral	0.002	neutral
646	AT3G45240.1	I214N	neutral	0.054	neutral
647	AT3G45240.1	I333V	neutral	0.003	neutral
648	AT3G45890.1	K505R	neutral	0.007	neutral
649	AT3G45890.1	G40V	neutral	0	neutral
650	AT3G46640.1	P42T	neutral	0.118	neutral
651	AT3G46640.1	G233S	neutral	0.019	neutral
652	AT3G46640.1	G235S	neutral	0.038	neutral
653	AT3G47450.2	T537P	neutral	0.009	neutral
654	AT3G47450.2	V337L	neutral	0.003	neutral
655	AT3G47450.2	N456D	neutral	0.041	neutral
656	AT3G47450.2	T17I	neutral	0.036	neutral
657	AT3G48090.1	E380Q	neutral	0.058	neutral
658	AT3G48090.1	S184T	neutral	0.619	functional
659	AT3G48090.1	M439L	neutral	0.177	neutral
660	AT3G48090.1	N241I	neutral	0.623	functional
661	AT3G48090.1	R231T	neutral	0.295	neutral
662	AT3G48090.1	R231W	neutral	0.771	functional
663	AT3G48090.1	M193T	neutral	0.445	neutral
664	AT3G48090.1	S298C	neutral	0.848	functional
665	AT3G48090.1	D585E	neutral	0.036	neutral
666	AT3G48090.1	D585H	neutral	0.032	neutral
667	AT3G48090.1	N605T	neutral	0.003	neutral
668	AT3G48090.1	D580A	neutral	0.117	neutral
669	AT3G48090.1	K456N	neutral	0.005	neutral
670	AT3G48090.1	Y504H	neutral	0.01	neutral
671	AT3G48090.1	K215N	neutral	0.005	neutral
672	AT3G48090.1	T344S	neutral	0.032	neutral
673	AT3G48430.1	M572I	neutral	0.357	neutral
674	AT3G48430.1	C699S	neutral	0.863	functional
675	AT3G48560.1	N555H	neutral	0.687	functional
676	AT3G48560.1	V560I	neutral	0.124	neutral
677	AT3G48670.1	A620V	neutral	0.113	neutral
678	AT3G48670.1	L222S	neutral	0.031	neutral
679	AT3G48670.1	K596I	neutral	0.547	functional
680	AT3G48670.1	G219S	neutral	0.201	neutral
681	AT3G49180.1	A36S	neutral	0.063	neutral
682	AT3G49180.1	S335T	neutral	0.007	neutral
683	AT3G49180.1	A338S	neutral	0.006	neutral
684	AT3G49500.1	R994Q	neutral	0.921	functional
685	AT3G49500.1	R998Q	neutral	0.434	neutral
686	AT3G49500.1	E1136K	neutral	0.933	functional
687	AT3G49600.1	E390D	neutral	0.556	functional
688	AT3G49600.1	R604H	neutral	0.711	functional
689	AT3G49600.1	T403M	neutral	0.208	neutral
690	AT3G50660.1	V263G	neutral	0.01	neutral
691	AT3G51550.1	V93I	neutral	0.199	neutral
692	AT3G51550.1	A179S	neutral	0.588	functional
693	AT3G51780.1	S57A	neutral	0.3	neutral
694	AT3G52430.1	N61D	neutral	0.021	neutral
695	AT3G52430.1	S55P	neutral	0.004	neutral
696	AT3G52450.1	S163L	neutral	0.239	neutral
697	AT3G52450.1	G296A	neutral	0.023	neutral
698	AT3G53350.1	L286F	neutral	0.192	neutral
699	AT3G53350.1	S381N	neutral	0	neutral
700	AT3G53350.1	E217K	neutral	0.049	neutral
701	AT3G53420.1	I129M	neutral	0.03	neutral
702	AT3G54280.1	G1995A	neutral	0.135	neutral
703	AT3G54340.1	A219T	neutral	0.001	neutral
704	AT3G54720.1	A670G	neutral	0.297	neutral
705	AT3G54720.1	D563E	neutral	0.057	neutral
706	AT3G55270.1	G327S	neutral	0.447	neutral
707	AT3G55990.1	K119N	neutral	0.005	neutral
708	AT3G55990.1	A66T	neutral	0.006	neutral
709	AT3G58350.1	A40V	neutral	0.301	neutral
710	AT3G58350.1	L20P	neutral	0.161	neutral
711	AT3G58350.1	F5Y	neutral	0.003	neutral
712	AT3G58350.1	A293S	neutral	0.296	neutral
713	AT3G59060.2	V226M	neutral	0.002	neutral
714	AT3G59530.1	M380R	neutral	0.673	functional
715	AT3G59530.1	E129K	neutral	0.021	neutral
716	AT3G60240.3	L1541M	neutral	0.012	neutral
717	AT3G60240.3	N1709D	neutral	0.175	neutral
718	AT3G60240.3	A1452V	neutral	0.006	neutral
719	AT3G60240.3	A986G	neutral	0.048	neutral
720	AT3G60240.3	T1695A	neutral	0.439	neutral
721	AT3G60240.3	Q1661R	neutral	0.061	neutral
722	AT3G60240.3	K1622T	neutral	0.02	neutral
723	AT3G60240.3	V567L	neutral	0	neutral
724	AT3G60240.3	P630L	neutral	0.477	neutral
725	AT3G60240.4	L1543M	neutral	0.033	neutral
726	AT3G60240.4	N1711D	neutral	0.236	neutral
727	AT3G60240.4	A1454V	neutral	0.001	neutral
728	AT3G60240.4	A988G	neutral	0.025	neutral
729	AT3G60240.4	T1697A	neutral	0.521	functional
730	AT3G60240.4	Q1663R	neutral	0.091	neutral
731	AT3G60240.4	K1624T	neutral	0.069	neutral
732	AT3G60240.4	V569L	neutral	0.001	neutral
733	AT3G60240.4	P632L	neutral	0.24	neutral
734	AT3G60920.1	M1822I	neutral	0.792	functional
735	AT3G60920.1	D1406N	neutral	0.746	functional
736	AT3G60920.1	S1407P	neutral	0.506	functional
737	AT3G60920.1	A591V	neutral	0.224	neutral
738	AT3G61140.1	D332Y	neutral	0.189	neutral
739	AT3G61140.1	H63Y	neutral	0.011	neutral
740	AT3G62410.1	G7S	neutral	0.068	neutral
741	AT3G62410.1	G77D	neutral	0.007	neutral
742	AT3G62410.1	Q50K	neutral	0.002	neutral
743	AT3G63420.1	S13P	neutral	0	neutral
744	AT4G00450.1	A2156T	neutral	0.095	neutral
745	AT4G00550.1	Y267C	neutral	0.976	functional
746	AT4G00630.1	S471F	neutral	0.132	neutral
747	AT4G00630.1	A487V	neutral	0.566	functional
748	AT4G00630.1	Q10R	neutral	0.024	neutral
749	AT4G00630.1	S66A	neutral	0.387	neutral
750	AT4G00630.1	A415V	neutral	0.005	neutral
751	AT4G01070.1	E284K	neutral	0.232	neutral
752	AT4G01070.1	E156K	neutral	0.618	functional
753	AT4G01070.1	I310V	neutral	0.247	neutral
754	AT4G01070.1	T253S	neutral	0.011	neutral
755	AT4G01320.1	T423K	neutral	0	neutral
756	AT4G01370.1	E115Q	neutral	0.156	neutral
757	AT4G01370.1	A293V	neutral	0.004	neutral
758	AT4G02510.1	S318N	neutral	0.009	neutral
759	AT4G02510.1	V81E	neutral	0.015	neutral
760	AT4G02780.1	N37D	neutral	0.699	functional
761	AT4G02980.1	I190V	neutral	0.002	neutral
762	AT4G03280.1	S48A	neutral	0.002	neutral
763	AT4G03430.1	A25S	neutral	0.077	neutral
764	AT4G03510.1	A143S	neutral	0.009	neutral
765	AT4G03510.1	T145A	neutral	0.003	neutral
766	AT4G04490.1	S262P	neutral	0.039	neutral
767	AT4G04490.1	R128T	neutral	0.403	neutral
768	AT4G04490.1	S40T	neutral	0.025	neutral
769	AT4G04490.1	L532V	neutral	0.058	neutral
770	AT4G04490.1	A53D	neutral	0.978	functional
771	AT4G04490.1	G290V	neutral	0.384	neutral
772	AT4G04490.1	V295M	neutral	0.648	functional
773	AT4G04490.1	L342P	neutral	0.027	neutral
774	AT4G04490.1	M276V	neutral	0.018	neutral
775	AT4G04490.1	S628L	neutral	0.048	neutral
776	AT4G04490.1	T265P	neutral	0.004	neutral
777	AT4G04490.1	T312A	neutral	0.228	neutral
778	AT4G04740.1	V277I	neutral	0.09	neutral
779	AT4G04740.1	Q244R	neutral	0.057	neutral
780	AT4G04740.1	D179N	neutral	0.109	neutral
781	AT4G04740.1	D179G	neutral	0.174	neutral
782	AT4G04740.1	R73K	neutral	0.278	neutral
783	AT4G04740.1	S136A	neutral	0.062	neutral
784	AT4G04740.1	I47T	neutral	0.006	neutral
785	AT4G04740.1	I24N	neutral	0.001	neutral
786	AT4G04740.1	V26L	neutral	0.001	neutral
787	AT4G04870.1	T287A	neutral	0.287	neutral
788	AT4G05520.1	N510T	neutral	0.335	neutral
789	AT4G05520.1	T6A	neutral	0.007	neutral
790	AT4G08480.1	I601V	neutral	0.049	neutral
791	AT4G08480.1	E558K	neutral	0.055	neutral
792	AT4G08480.1	G572E	neutral	0.058	neutral
793	AT4G08480.1	G305A	neutral	0.107	neutral
794	AT4G08480.1	V396L	neutral	0.021	neutral
795	AT4G08480.1	P760A	neutral	0.073	neutral
796	AT4G08480.1	K109I	neutral	0.573	functional
797	AT4G08480.1	S349T	neutral	0.212	neutral
798	AT4G08480.1	G338S	neutral	0.007	neutral
799	AT4G08480.1	W341R	neutral	0.38	neutral
800	AT4G08480.1	G64S	neutral	0.07	neutral
801	AT4G08480.1	M195K	neutral	0.006	neutral
802	AT4G10310.1	V104I	neutral	0.002	neutral
803	AT4G10310.1	F477L	neutral	0.049	neutral
804	AT4G11890.1	N167S	neutral	0.911	functional
805	AT4G11890.1	I143L	neutral	0.315	neutral
806	AT4G11890.1	C136S	neutral	0.506	functional
807	AT4G11890.1	V241M	neutral	0.075	neutral
808	AT4G11890.1	R296T	neutral	0.026	neutral
809	AT4G11890.1	R296S	neutral	0.012	neutral
810	AT4G11890.1	T312S	neutral	0.017	neutral
811	AT4G12620.1	S586C	neutral	0.999	functional
812	AT4G12720.1	I8T	neutral	0.076	neutral
813	AT4G12720.1	R4T	neutral	0.005	neutral
814	AT4G13195.1	V18L	neutral	0	neutral
815	AT4G13420.1	V96I	neutral	0.002	neutral
816	AT4G13420.1	S697P	neutral	0.085	neutral
817	AT4G13420.1	Y684S	neutral	0.002	neutral
818	AT4G13870.2	L132F	neutral	0.538	functional
819	AT4G13870.2	G221D	neutral	0.099	neutral
820	AT4G13870.2	I115L	neutral	0.007	neutral
821	AT4G13870.2	I127R	neutral	0.052	neutral
822	AT4G13870.2	S158N	neutral	0.001	neutral
823	AT4G13870.2	D223E	neutral	0.004	neutral
824	AT4G13870.2	G287D	neutral	0.006	neutral
825	AT4G13870.2	T41S	neutral	0	neutral
826	AT4G13870.2	P80S	neutral	0.027	neutral
827	AT4G13870.2	S73P	neutral	0.025	neutral
828	AT4G13870.2	R30L	neutral	0.005	neutral
829	AT4G13870.2	R30S	neutral	0.001	neutral
830	AT4G14400.1	E341G	neutral	0.553	functional
831	AT4G14400.1	S582A	neutral	0.672	functional
832	AT4G14400.1	H489D	neutral	0.022	neutral
833	AT4G14400.1	A376T	neutral	0.057	neutral
834	AT4G14400.1	A376D	neutral	0.196	neutral
835	AT4G14400.1	R422S	neutral	0.003	neutral
836	AT4G14400.1	S274R	neutral	0.058	neutral
837	AT4G14400.1	P523T	neutral	0.103	neutral
838	AT4G14400.1	P523Q	neutral	0.29	neutral
839	AT4G14400.1	L378P	neutral	0.209	neutral
840	AT4G14400.1	K347E	neutral	0.257	neutral
841	AT4G14400.1	K390E	neutral	0.276	neutral
842	AT4G14400.1	K521N	neutral	0	neutral
843	AT4G14400.1	E294K	neutral	0.253	neutral
844	AT4G14400.1	E79K	neutral	0.158	neutral
845	AT4G14400.1	A493T	neutral	0.24	neutral
846	AT4G14400.1	A493G	neutral	0.385	neutral
847	AT4G14400.1	H176Y	neutral	0.337	neutral
848	AT4G14400.1	D2N	neutral	0.086	neutral
849	AT4G14400.1	D9G	neutral	0.164	neutral
850	AT4G14400.1	E344D	neutral	0.04	neutral
851	AT4G14400.1	S520T	neutral	0.006	neutral
852	AT4G14400.1	S520G	neutral	0.006	neutral
853	AT4G14400.1	D290N	neutral	0.259	neutral
854	AT4G14400.1	V588I	neutral	0.014	neutral
855	AT4G14400.1	S443T	neutral	0.041	neutral
856	AT4G14400.1	K522E	neutral	0.418	neutral
857	AT4G14400.1	C201F	neutral	0.635	functional
858	AT4G14400.1	C201R	neutral	0.597	functional
859	AT4G14400.1	K357R	neutral	0.964	functional
860	AT4G14400.1	L459V	neutral	0.128	neutral
861	AT4G14400.1	Q292K	neutral	0.047	neutral
862	AT4G14400.1	G468D	neutral	0.014	neutral
863	AT4G14400.1	L196M	neutral	0.008	neutral
864	AT4G14400.1	I275L	neutral	0.002	neutral
865	AT4G14400.1	L569I	neutral	0.016	neutral
866	AT4G14400.1	A566E	neutral	0.234	neutral
867	AT4G14400.1	A566T	neutral	0.117	neutral
868	AT4G14400.1	K570R	neutral	0.363	neutral
869	AT4G14400.1	K570E	neutral	0.766	functional
870	AT4G14400.1	R362K	neutral	0.045	neutral
871	AT4G14400.1	R362S	neutral	0.019	neutral
872	AT4G14400.1	G613V	neutral	0.04	neutral
873	AT4G14400.1	F641Y	neutral	0.149	neutral
874	AT4G14400.1	F618L	neutral	0.526	functional
875	AT4G14400.1	L634F	neutral	0.248	neutral
876	AT4G14400.1	H633Y	neutral	0.052	neutral
877	AT4G14400.1	G614V	neutral	0.027	neutral
878	AT4G14400.1	L654F	neutral	0.3	neutral
879	AT4G14560.1	K123Q	neutral	0.016	neutral
880	AT4G14560.1	L29V	neutral	0.001	neutral
881	AT4G15880.1	V267I	neutral	0.013	neutral
882	AT4G15880.1	D130G	neutral	0.015	neutral
883	AT4G15880.1	N91S	neutral	0.002	neutral
884	AT4G16110.1	S62I	neutral	0.043	neutral
885	AT4G16110.1	P442H	neutral	0.077	neutral
886	AT4G16130.1	H522Y	neutral	0.244	neutral
887	AT4G16130.1	Q890E	neutral	0.304	neutral
888	AT4G16780.1	F3L	neutral	0.003	neutral
889	AT4G16860.1	S709T	neutral	0.44	neutral
890	AT4G16860.1	S378N	neutral	0.051	neutral
891	AT4G16860.1	K588R	neutral	0.998	functional
892	AT4G16860.1	A373V	neutral	0.844	functional
893	AT4G16860.1	E98D	neutral	0.105	neutral
894	AT4G16860.1	S352C	neutral	0.944	functional
895	AT4G16860.1	K325R	neutral	0.852	functional
896	AT4G16860.1	G579S	neutral	0.949	functional
897	AT4G16860.1	L149I	neutral	0.352	neutral
898	AT4G16860.1	K165E	neutral	0.998	functional
899	AT4G16860.1	C53S	neutral	0.603	functional
900	AT4G16860.1	L589F	neutral	0.802	functional
901	AT4G16860.1	N541D	neutral	0.934	functional
902	AT4G16860.1	Y354S	neutral	0.96	functional
903	AT4G16860.1	S998F	neutral	0.991	functional
904	AT4G16860.1	Y1126H	neutral	0.407	neutral
905	AT4G16860.1	P528H	neutral	0.161	neutral
906	AT4G16860.1	Q353R	neutral	0.954	functional
907	AT4G16860.1	S233R	neutral	0.21	neutral
908	AT4G16860.1	N818Y	neutral	0.417	neutral
909	AT4G16860.1	E1129D	neutral	0.302	neutral
910	AT4G16860.1	V977E	neutral	0.19	neutral
911	AT4G16860.1	H974Q	neutral	0.367	neutral
912	AT4G16860.1	G107D	neutral	0.91	functional
913	AT4G16860.1	L717I	neutral	0.061	neutral
914	AT4G16860.1	L720F	neutral	0.925	functional
915	AT4G16860.1	H775Y	neutral	0.663	functional
916	AT4G16860.1	L570H	neutral	0.095	neutral
917	AT4G16860.1	I562F	neutral	0.152	neutral
918	AT4G16860.1	I1123F	neutral	0.621	functional
919	AT4G17870.1	M178L	neutral	0.028	neutral
920	AT4G18780.1	H144Q	neutral	0.056	neutral
921	AT4G18780.1	S583A	neutral	0.534	functional
922	AT4G18780.1	V492I	neutral	0.004	neutral
923	AT4G18780.1	V492A	neutral	0.016	neutral
924	AT4G19660.1	V552D	neutral	0.084	neutral
925	AT4G19710.2	S468L	neutral	0.179	neutral
926	AT4G20260.1	A64V	neutral	0.065	neutral
927	AT4G20400.1	P126A	neutral	0.788	functional
928	AT4G20400.1	V859L	neutral	0.288	neutral
929	AT4G20400.1	N773K	neutral	0.765	functional
930	AT4G20400.1	S653P	neutral	0.405	neutral
931	AT4G20400.1	L647M	neutral	0.024	neutral
932	AT4G20910.1	K46N	neutral	0.826	functional
933	AT4G20910.1	A310V	neutral	0.599	functional
934	AT4G20910.1	D133E	neutral	0.401	neutral
935	AT4G20910.1	G354S	neutral	0.978	functional
936	AT4G20910.1	T296S	neutral	0.166	neutral
937	AT4G21210.1	S108N	neutral	0.001	neutral
938	AT4G21210.1	A110T	neutral	0.006	neutral
939	AT4G21210.1	V107G	neutral	0.001	neutral
940	AT4G21210.1	L96F	neutral	0.018	neutral
941	AT4G21860.1	A82T	neutral	0.801	functional
942	AT4G21860.1	A64S	neutral	0.288	neutral
943	AT4G21860.1	P35R	neutral	0.001	neutral
944	AT4G21860.1	R37H	neutral	0.002	neutral
945	AT4G22200.1	K508N	neutral	0.061	neutral
946	AT4G22200.1	Y81F	neutral	0.071	neutral
947	AT4G22200.1	S609T	neutral	0.039	neutral
948	AT4G22200.1	A646V	neutral	0.062	neutral
949	AT4G22200.1	D685E	neutral	0.079	neutral
950	AT4G22200.1	I616L	neutral	0.005	neutral
951	AT4G22200.1	I616T	neutral	0.084	neutral
952	AT4G22200.1	Q500E	neutral	0.322	neutral
953	AT4G22200.1	K396R	neutral	0.138	neutral
954	AT4G22200.1	R106K	neutral	0.043	neutral
955	AT4G22200.1	K800N	neutral	0.003	neutral
956	AT4G22200.1	L734M	neutral	0.003	neutral
957	AT4G22200.1	E134Q	neutral	0.106	neutral
958	AT4G22200.1	N704D	neutral	0.005	neutral
959	AT4G22880.1	I157L	neutral	0.007	neutral
960	AT4G22880.1	V189I	neutral	0.003	neutral
961	AT4G23130.1	D78N	neutral	0.391	neutral
962	AT4G23130.1	D78G	neutral	0.64	functional
963	AT4G23130.1	P242A	neutral	0.256	neutral
964	AT4G23130.1	V286G	neutral	0.682	functional
965	AT4G23130.1	M342I	neutral	0.023	neutral
966	AT4G23130.1	K245M	neutral	0.134	neutral
967	AT4G23130.1	E317G	neutral	0.3	neutral
968	AT4G23130.1	L163V	neutral	0.006	neutral
969	AT4G23130.1	T358I	neutral	0.336	neutral
970	AT4G23130.1	R107Q	neutral	0.044	neutral
971	AT4G23130.1	M211R	neutral	0.205	neutral
972	AT4G23130.1	S94A	neutral	0.241	neutral
973	AT4G23130.1	A152T	neutral	0.153	neutral
974	AT4G24690.1	G104E	neutral	0.051	neutral
975	AT4G24690.1	S409P	neutral	0.148	neutral
976	AT4G24690.1	T95I	neutral	0.003	neutral
977	AT4G24690.1	A188P	neutral	0.005	neutral
978	AT4G25120.1	K301T	neutral	0.471	neutral
979	AT4G25120.1	T582S	neutral	0.269	neutral
980	AT4G25120.1	E53K	neutral	0.446	neutral
981	AT4G25120.1	D212G	neutral	0.272	neutral
982	AT4G25120.1	C397S	neutral	0.634	functional
983	AT4G25120.1	C177Y	neutral	0.171	neutral
984	AT4G25480.1	L193P	neutral	0.181	neutral
985	AT4G25480.1	F4C	neutral	0.292	neutral
986	AT4G25480.1	E151A	neutral	0.029	neutral
987	AT4G25560.1	D122H	neutral	0.021	neutral
988	AT4G25560.1	K210N	neutral	0.001	neutral
989	AT4G26090.1	E644G	neutral	0.177	neutral
990	AT4G26090.1	A653V	neutral	0.018	neutral
991	AT4G26090.1	Y104C	neutral	0.429	neutral
992	AT4G26090.1	N778K	neutral	0.136	neutral
993	AT4G26090.1	S419P	neutral	0.441	neutral
994	AT4G26090.1	G649E	neutral	0.148	neutral
995	AT4G26090.1	S545Y	neutral	0.039	neutral
996	AT4G26110.1	E328D	neutral	0.007	neutral
997	AT4G26500.1	V156L	neutral	0.005	neutral
998	AT4G26750.1	N414Y	neutral	0.078	neutral
999	AT4G27780.1	L59P	neutral	0.005	neutral
1000	AT4G28220.1	A386V	neutral	0.106	neutral
1001	AT4G28220.1	L175I	neutral	0.004	neutral
1002	AT4G28270.1	D20E	neutral	0.031	neutral
1003	AT4G28490.1	E518G	neutral	1	functional
1004	AT4G28490.1	L144F	neutral	0.986	functional
1005	AT4G28490.1	I228V	neutral	0.855	functional
1006	AT4G28490.1	R703S	neutral	0.618	functional
1007	AT4G28490.1	L519I	neutral	0.334	neutral
1008	AT4G28490.1	S118R	neutral	0.932	functional
1009	AT4G28490.1	S118N	neutral	0.892	functional
1010	AT4G28490.1	D111N	neutral	0.962	functional
1011	AT4G28490.1	S512T	neutral	0.293	neutral
1012	AT4G28490.1	R234P	neutral	0.94	functional
1013	AT4G28490.1	E394A	neutral	0.859	functional
1014	AT4G28490.1	S93F	neutral	0.97	functional
1015	AT4G28490.1	N621D	neutral	0.938	functional
1016	AT4G28490.1	S237R	neutral	0.872	functional
1017	AT4G28490.1	S556N	neutral	0.245	neutral
1018	AT4G28490.1	S716T	neutral	0.487	neutral
1019	AT4G28490.1	T660S	neutral	0.186	neutral
1020	AT4G28490.1	S157A	neutral	0.533	functional
1021	AT4G28490.1	P972S	neutral	0.461	neutral
1022	AT4G28490.1	E493G	neutral	0.985	functional
1023	AT4G28730.1	I84V	neutral	0.027	neutral
1024	AT4G28730.1	T52S	neutral	0.015	neutral
1025	AT4G28730.1	C24S	neutral	0.346	neutral
1026	AT4G28730.1	V22I	neutral	0.001	neutral
1027	AT4G28730.1	S30A	neutral	0.335	neutral
1028	AT4G29810.1	D314E	neutral	0.023	neutral
1029	AT4G29840.1	E118D	neutral	0.017	neutral
1030	AT4G30200.2	E253D	neutral	0.279	neutral
1031	AT4G30200.2	Y257C	neutral	0.867	functional
1032	AT4G30960.1	L196M	neutral	0.018	neutral
1033	AT4G31730.1	M44T	neutral	0.759	functional
1034	AT4G31850.1	N764D	neutral	0.258	neutral
1035	AT4G31850.1	H982Y	neutral	0.239	neutral
1036	AT4G32540.1	V226L	neutral	0.005	neutral
1037	AT4G33150.1	G720E	neutral	0.998	functional
1038	AT4G33150.1	F827L	neutral	0.75	functional
1039	AT4G33150.1	A291G	neutral	0.08	neutral
1040	AT4G33150.1	E626K	neutral	0.714	functional
1041	AT4G33150.1	E8G	neutral	0.081	neutral
1042	AT4G33650.1	T568A	neutral	0.038	neutral
1043	AT4G34100.1	S1078N	neutral	0.004	neutral
1044	AT4G34240.1	I536M	neutral	0.233	neutral
1045	AT4G34240.1	I486L	neutral	0.005	neutral
1046	AT4G34240.1	E127D	neutral	0.01	neutral
1047	AT4G34260.1	R631M	neutral	0.492	neutral
1048	AT4G34260.1	A302S	neutral	0.218	neutral
1049	AT4G34260.1	V808I	neutral	0	neutral
1050	AT4G34260.1	D841E	neutral	0.002	neutral
1051	AT4G34390.1	L305R	neutral	0.176	neutral
1052	AT4G34390.1	V105I	neutral	0.009	neutral
1053	AT4G34390.1	H335Q	neutral	0.076	neutral
1054	AT4G34520.1	V501A	neutral	0.956	functional
1055	AT4G35230.1	Y91F	neutral	0.443	neutral
1056	AT4G35580.1	S296I	neutral	0.075	neutral
1057	AT4G35580.1	I431V	neutral	0	neutral
1058	AT4G35580.1	A457T	neutral	0.017	neutral
1059	AT4G35580.1	S303A	neutral	0.216	neutral
1060	AT4G35580.1	G446D	neutral	0.002	neutral
1061	AT4G35580.1	E345D	neutral	0.002	neutral
1062	AT4G35580.1	I295T	neutral	0.003	neutral
1063	AT4G35580.1	M503V	neutral	0.002	neutral
1064	AT4G35580.1	V164A	neutral	0.248	neutral
1065	AT4G35580.1	A437V	neutral	0.032	neutral
1066	AT4G35580.1	D472N	neutral	0.008	neutral
1067	AT4G35740.1	K428N	neutral	0.567	functional
1068	AT4G35760.1	V225I	neutral	0.032	neutral
1069	AT4G35780.1	Q525R	neutral	0.266	neutral
1070	AT4G35790.1	D277H	neutral	0.026	neutral
1071	AT4G35790.1	K278N	neutral	0.109	neutral
1072	AT4G35790.1	K278E	neutral	0.419	neutral
1073	AT4G35790.1	I266V	neutral	0.068	neutral
1074	AT4G35790.1	A226E	neutral	0.5	functional
1075	AT4G35790.1	A698G	neutral	0.084	neutral
1076	AT4G35790.1	K60R	neutral	0.012	neutral
1077	AT4G35900.1	E161D	neutral	0.003	neutral
1078	AT4G35900.1	K112N	neutral	0	neutral
1079	AT4G35900.1	L13V	neutral	0.003	neutral
1080	AT4G36380.1	D208E	neutral	0.014	neutral
1081	AT4G36380.1	V512L	neutral	0.001	neutral
1082	AT4G36380.1	A199S	neutral	0.045	neutral
1083	AT4G36870.1	G233R	neutral	0.042	neutral
1084	AT4G36870.1	P161T	neutral	0.025	neutral
1085	AT4G36930.1	L329F	neutral	0.018	neutral
1086	AT4G37000.1	P202S	neutral	0.604	functional
1087	AT4G37000.1	A190G	neutral	0.024	neutral
1088	AT4G37000.1	S144P	neutral	0.335	neutral
1089	AT4G37580.1	E303Q	neutral	0.006	neutral
1090	AT4G38240.1	T336K	neutral	0.002	neutral
1091	AT4G38440.1	R1094K	neutral	0.009	neutral
1092	AT4G38440.1	P13A	neutral	0.033	neutral
1093	AT5G01410.1	A18T	neutral	0.019	neutral
1094	AT5G01820.1	V341L	neutral	0.387	neutral
1095	AT5G02750.1	L270F	neutral	0.008	neutral
1096	AT5G02750.1	F235L	neutral	0.034	neutral
1097	AT5G03280.1	T1288P	neutral	0.037	neutral
1098	AT5G03730.2	N74S	neutral	0.033	neutral
1099	AT5G03940.1	K60Q	neutral	0.167	neutral
1100	AT5G04200.1	G137R	neutral	0.164	neutral
1101	AT5G04200.1	I173F	neutral	0.064	neutral
1102	AT5G04540.1	I56L	neutral	0.417	neutral
1103	AT5G04540.1	N781T	neutral	0.038	neutral
1104	AT5G04560.1	Y1421F	neutral	0.1	neutral
1105	AT5G04560.1	E1154D	neutral	0.026	neutral
1106	AT5G04560.2	Y1679F	neutral	0.347	neutral
1107	AT5G04560.2	E1412D	neutral	0.067	neutral
1108	AT5G05410.1	P167A	neutral	0.006	neutral
1109	AT5G05410.1	S286N	neutral	0.004	neutral
1110	AT5G05410.1	R281Q	neutral	0.007	neutral
1111	AT5G05630.1	M125L	neutral	0.016	neutral
1112	AT5G05630.1	V313A	neutral	0.003	neutral
1113	AT5G05630.1	N22H	neutral	0	neutral
1114	AT5G05630.1	P39A	neutral	0.001	neutral
1115	AT5G07280.1	M325I	neutral	0.122	neutral
1116	AT5G07280.1	H347R	neutral	0.212	neutral
1117	AT5G07280.1	L132R	neutral	0.148	neutral
1118	AT5G07280.1	M866I	neutral	0.11	neutral
1119	AT5G07280.1	P155L	neutral	0.882	functional
1120	AT5G07280.1	R131S	neutral	0.009	neutral
1121	AT5G10470.1	P181S	neutral	0.362	neutral
1122	AT5G10470.1	N127D	neutral	0.088	neutral
1123	AT5G11110.1	L814V	neutral	0.005	neutral
1124	AT5G11260.1	S76N	neutral	0.002	neutral
1125	AT5G11270.1	N209S	neutral	0.144	neutral
1126	AT5G11270.1	L262S	neutral	0.001	neutral
1127	AT5G13010.1	L301M	neutral	0.001	neutral
1128	AT5G13290.2	V154F	neutral	0.014	neutral
1129	AT5G13530.1	D97E	neutral	0.294	neutral
1130	AT5G13740.1	S484G	neutral	0.001	neutral
1131	AT5G13800.1	I308T	neutral	0.002	neutral
1132	AT5G13820.1	G624R	neutral	0.013	neutral
1133	AT5G14620.1	H247P	neutral	0.004	neutral
1134	AT5G14660.1	T48N	neutral	0.002	neutral
1135	AT5G15170.1	P86S	neutral	0.106	neutral
1136	AT5G15170.1	R132C	neutral	0.012	neutral
1137	AT5G15840.1	L311R	neutral	0.102	neutral
1138	AT5G17220.1	P43T	neutral	0.024	neutral
1139	AT5G17220.1	L114I	neutral	0.014	neutral
1140	AT5G17220.1	V9I	neutral	0	neutral
1141	AT5G17410.1	N639K	neutral	0.011	neutral
1142	AT5G17410.1	Q200H	neutral	0.007	neutral
1143	AT5G17410.1	S449N	neutral	0.002	neutral
1144	AT5G17410.1	N354S	neutral	0.006	neutral
1145	AT5G17410.1	V363I	neutral	0.004	neutral
1146	AT5G17410.1	V675I	neutral	0.005	neutral
1147	AT5G17410.1	T445P	neutral	0.005	neutral
1148	AT5G17420.1	V149I	neutral	0.282	neutral
1149	AT5G17420.1	H120Q	neutral	0.214	neutral
1150	AT5G17420.1	Q117H	neutral	0.148	neutral
1151	AT5G17890.1	D158Y	neutral	0.029	neutral
1152	AT5G17890.1	K351E	neutral	0.979	functional
1153	AT5G17890.1	V77L	neutral	0.398	neutral
1154	AT5G17890.1	Q584E	neutral	0.187	neutral
1155	AT5G17890.1	Q924R	neutral	0.122	neutral
1156	AT5G17890.1	K95Q	neutral	0.07	neutral
1157	AT5G17890.1	V360A	neutral	0.622	functional
1158	AT5G17890.1	S368T	neutral	0.013	neutral
1159	AT5G17890.1	S368C	neutral	0.078	neutral
1160	AT5G17890.1	T204K	neutral	1	functional
1161	AT5G17890.1	C1522S	neutral	0.84	functional
1162	AT5G17890.1	Y1517H	neutral	0.239	neutral
1163	AT5G17890.1	V1526F	neutral	0.56	functional
1164	AT5G17890.1	Q98K	neutral	0.017	neutral
1165	AT5G17890.1	R350K	neutral	0.463	neutral
1166	AT5G17890.1	S298P	neutral	0.304	neutral
1167	AT5G17890.1	L583F	neutral	0.555	functional
1168	AT5G17890.1	Q101R	neutral	0.061	neutral
1169	AT5G17890.1	M1424T	neutral	0.496	neutral
1170	AT5G17890.1	E154D	neutral	0.109	neutral
1171	AT5G17890.1	K708Q	neutral	0.088	neutral
1172	AT5G17890.1	F59S	neutral	0.165	neutral
1173	AT5G17890.1	D358E	neutral	0.017	neutral
1174	AT5G17890.1	F230L	neutral	0.647	functional
1175	AT5G17890.1	K291R	neutral	0.616	functional
1176	AT5G17890.1	T57S	neutral	0.008	neutral
1177	AT5G17890.1	I62V	neutral	0.019	neutral
1178	AT5G19080.1	T187I	neutral	0.02	neutral
1179	AT5G19080.1	G317D	neutral	0.002	neutral
1180	AT5G19080.1	I304T	neutral	0.001	neutral
1181	AT5G19180.1	I94L	neutral	0.012	neutral
1182	AT5G19180.1	V34L	neutral	0.007	neutral
1183	AT5G20480.1	L36V	neutral	0.367	neutral
1184	AT5G20480.1	L591I	neutral	0.213	neutral
1185	AT5G20480.1	K116E	neutral	0.323	neutral
1186	AT5G20480.1	M472I	neutral	0.014	neutral
1187	AT5G20480.1	R119M	neutral	0.438	neutral
1188	AT5G20480.1	E44G	neutral	0.889	functional
1189	AT5G20480.1	T384N	neutral	0.006	neutral
1190	AT5G20480.1	V651A	neutral	0.245	neutral
1191	AT5G20480.1	S585L	neutral	0.28	neutral
1192	AT5G20480.1	H387R	neutral	0.027	neutral
1193	AT5G20910.1	S49C	neutral	0.879	functional
1194	AT5G21990.1	N101D	neutral	0.013	neutral
1195	AT5G22260.1	A621T	neutral	0.343	neutral
1196	AT5G22260.1	D492G	neutral	0.001	neutral
1197	AT5G22260.1	I274V	neutral	0.001	neutral
1198	AT5G22260.1	T601M	neutral	0.002	neutral
1199	AT5G22300.1	R297K	neutral	0.17	neutral
1200	AT5G22350.1	I109T	neutral	0.005	neutral
1201	AT5G22510.1	A577D	neutral	0.073	neutral
1202	AT5G22510.1	A22P	neutral	0.011	neutral
1203	AT5G22510.1	S38N	neutral	0.009	neutral
1204	AT5G22510.1	S14T	neutral	0.03	neutral
1205	AT5G22510.1	S65C	neutral	0.439	neutral
1206	AT5G23010.1	G259A	neutral	0.398	neutral
1207	AT5G23010.1	V289F	neutral	0.443	neutral
1208	AT5G23010.1	A450V	neutral	0.327	neutral
1209	AT5G23020.1	V156A	neutral	0.299	neutral
1210	AT5G23020.1	M68V	neutral	0.186	neutral
1211	AT5G23020.1	G24A	neutral	0.118	neutral
1212	AT5G23150.1	A950V	neutral	0.211	neutral
1213	AT5G23150.1	L1136H	neutral	0.01	neutral
1214	AT5G23150.1	L1191H	neutral	0.006	neutral
1215	AT5G23150.1	S1267T	neutral	0.023	neutral
1216	AT5G23150.1	H111P	neutral	0.004	neutral
1217	AT5G23150.1	L635F	neutral	0.009	neutral
1218	AT5G23150.1	E146D	neutral	0.008	neutral
1219	AT5G23150.1	M573T	neutral	0.001	neutral
1220	AT5G23150.1	E133D	neutral	0.003	neutral
1221	AT5G23150.1	Q460K	neutral	0.001	neutral
1222	AT5G23150.1	G279S	neutral	0.004	neutral
1223	AT5G23150.1	R170T	neutral	0.001	neutral
1224	AT5G23150.1	A115V	neutral	0.011	neutral
1225	AT5G23150.1	G367S	neutral	0.002	neutral
1226	AT5G23150.1	T650A	neutral	0.019	neutral
1227	AT5G23150.1	T1052I	neutral	0.002	neutral
1228	AT5G23720.1	G612S	neutral	0.329	neutral
1229	AT5G24270.1	V138I	neutral	0.002	neutral
1230	AT5G24270.1	M14T	neutral	0.003	neutral
1231	AT5G26240.1	F412Y	neutral	0.533	functional
1232	AT5G26240.1	L16I	neutral	0.001	neutral
1233	AT5G26240.1	N665H	neutral	0.013	neutral
1234	AT5G26820.1	T113S	neutral	0.004	neutral
1235	AT5G26820.1	A244S	neutral	0.009	neutral
1236	AT5G26820.1	I380V	neutral	0.001	neutral
1237	AT5G26820.1	S370F	neutral	0.108	neutral
1238	AT5G26820.1	D375E	neutral	0.003	neutral
1239	AT5G26820.1	A367T	neutral	0.012	neutral
1240	AT5G26820.1	R50S	neutral	0.007	neutral
1241	AT5G26820.1	S35R	neutral	0.016	neutral
1242	AT5G26920.1	K263E	neutral	0.586	functional
1243	AT5G26920.1	F447Y	neutral	0.026	neutral
1244	AT5G26920.1	S407N	neutral	0.003	neutral
1245	AT5G27630.1	V636I	neutral	0.003	neutral
1246	AT5G27630.1	T50A	neutral	0.969	functional
1247	AT5G28770.2	N244T	neutral	0.001	neutral
1248	AT5G28770.2	G281S	neutral	0.002	neutral
1249	AT5G28770.2	M21T	neutral	0.002	neutral
1250	AT5G28770.2	E109A	neutral	0.112	neutral
1251	AT5G33340.1	M197V	neutral	0.531	functional
1252	AT5G33340.1	N209S	neutral	0.026	neutral
1253	AT5G33340.1	P228A	neutral	0.055	neutral
1254	AT5G33340.1	K254N	neutral	0.006	neutral
1255	AT5G33340.1	E72K	neutral	0.11	neutral
1256	AT5G33340.1	T136A	neutral	0.055	neutral
1257	AT5G35080.1	F124L	neutral	0.126	neutral
1258	AT5G35080.1	F124C	neutral	0.297	neutral
1259	AT5G35550.1	L171M	neutral	0.002	neutral
1260	AT5G35550.1	I147T	neutral	0	neutral
1261	AT5G35550.1	E226D	neutral	0.001	neutral
1262	AT5G38470.1	P222A	neutral	0.006	neutral
1263	AT5G39400.1	D107E	neutral	0.003	neutral
1264	AT5G39550.1	T97S	neutral	0.07	neutral
1265	AT5G39550.1	N574K	neutral	0.009	neutral
1266	AT5G39550.1	E94V	neutral	0.091	neutral
1267	AT5G39550.1	R75G	neutral	0.234	neutral
1268	AT5G40010.1	S43R	neutral	0.004	neutral
1269	AT5G40010.1	K236E	neutral	0.539	functional
1270	AT5G40010.1	I100V	neutral	0.002	neutral
1271	AT5G40010.1	K158E	neutral	0.364	neutral
1272	AT5G40010.1	N162D	neutral	0.027	neutral
1273	AT5G40010.1	N162T	neutral	0.009	neutral
1274	AT5G41150.1	D12N	neutral	0.492	neutral
1275	AT5G41150.1	S68F	neutral	0.028	neutral
1276	AT5G41315.1	D237N	neutral	0.02	neutral
1277	AT5G41990.1	A476T	neutral	0.062	neutral
1278	AT5G41990.1	L422H	neutral	0.049	neutral
1279	AT5G41990.1	H430D	neutral	0.004	neutral
1280	AT5G41990.1	A458T	neutral	0.209	neutral
1281	AT5G41990.1	Y306H	neutral	0.015	neutral
1282	AT5G42650.1	E295D	neutral	0.011	neutral
1283	AT5G43350.1	V407I	neutral	0.002	neutral
1284	AT5G43350.1	E400D	neutral	0.003	neutral
1285	AT5G43350.1	K398Q	neutral	0	neutral
1286	AT5G43350.1	H121R	neutral	0.036	neutral
1287	AT5G43350.1	E3D	neutral	0.001	neutral
1288	AT5G43350.1	N56D	neutral	0.003	neutral
1289	AT5G43350.1	E58A	neutral	0.039	neutral
1290	AT5G43350.1	E58K	neutral	0.008	neutral
1291	AT5G43350.1	E122Q	neutral	0.043	neutral
1292	AT5G43350.1	A60P	neutral	0.007	neutral
1293	AT5G43350.1	D274N	neutral	0.007	neutral
1294	AT5G43470.1	I824L	neutral	0.013	neutral
1295	AT5G43470.1	N630D	neutral	0.071	neutral
1296	AT5G43470.1	V895I	neutral	0.004	neutral
1297	AT5G43470.1	S487F	neutral	0.119	neutral
1298	AT5G43470.1	K87E	neutral	0.242	neutral
1299	AT5G43470.1	G29E	neutral	0.649	functional
1300	AT5G43470.1	Y609H	neutral	0.008	neutral
1301	AT5G43470.1	V823A	neutral	0.062	neutral
1302	AT5G43470.1	D851V	neutral	0.143	neutral
1303	AT5G43470.1	Y564F	neutral	0.002	neutral
1304	AT5G43980.1	R112G	neutral	0.016	neutral
1305	AT5G44790.1	R821G	neutral	0.5	functional
1306	AT5G44790.1	A76G	neutral	0.45	neutral
1307	AT5G44870.1	K195E	neutral	0.648	functional
1308	AT5G44870.1	G454R	neutral	0.817	functional
1309	AT5G44870.1	L557V	neutral	0.462	neutral
1310	AT5G44870.1	V769L	neutral	0.182	neutral
1311	AT5G44870.1	S531G	neutral	0.744	functional
1312	AT5G44870.1	S531I	neutral	0.627	functional
1313	AT5G44870.1	V520M	neutral	0.7	functional
1314	AT5G44870.1	V354D	neutral	0.923	functional
1315	AT5G44870.1	M265L	neutral	0.728	functional
1316	AT5G44870.1	E514V	neutral	0.594	functional
1317	AT5G44870.1	M1041R	neutral	0.741	functional
1318	AT5G44870.1	G540E	neutral	0.901	functional
1319	AT5G44870.1	E47K	neutral	0.765	functional
1320	AT5G44870.1	I702K	neutral	0.87	functional
1321	AT5G44870.1	M912L	neutral	0.793	functional
1322	AT5G44870.1	I767M	neutral	0.132	neutral
1323	AT5G44870.1	D467Y	neutral	0.082	neutral
1324	AT5G44870.1	T1040N	neutral	0.238	neutral
1325	AT5G44870.1	K607E	neutral	0.735	functional
1326	AT5G44870.1	E63Q	neutral	0.865	functional
1327	AT5G44870.1	C1087S	neutral	0.949	functional
1328	AT5G44870.1	H1022D	neutral	0.753	functional
1329	AT5G44870.1	A32E	neutral	0.957	functional
1330	AT5G44870.1	E1034K	neutral	0.966	functional
1331	AT5G44870.1	K539Q	neutral	0.744	functional
1332	AT5G44870.1	K465E	neutral	0.925	functional
1333	AT5G44870.1	L357V	neutral	0.115	neutral
1334	AT5G44870.1	L435F	neutral	0.718	functional
1335	AT5G44870.1	E534D	neutral	0.404	neutral
1336	AT5G44870.1	M100I	neutral	0.588	functional
1337	AT5G44870.1	E695K	neutral	0.71	functional
1338	AT5G44870.1	K440R	neutral	0.491	neutral
1339	AT5G44870.1	R141Q	neutral	0.165	neutral
1340	AT5G44870.1	C461R	neutral	0.552	functional
1341	AT5G44870.1	G95A	neutral	0.328	neutral
1342	AT5G44870.1	Y1038C	neutral	0.364	neutral
1343	AT5G44870.1	G616A	neutral	0.06	neutral
1344	AT5G44870.1	C763F	neutral	0.324	neutral
1345	AT5G44870.1	D979E	neutral	0.066	neutral
1346	AT5G44870.1	C909W	neutral	0.374	neutral
1347	AT5G44870.1	E960K	neutral	0.739	functional
1348	AT5G44870.1	I1085V	neutral	0.303	neutral
1349	AT5G44870.1	K1136E	neutral	0.677	functional
1350	AT5G44870.1	S958F	neutral	0.845	functional
1351	AT5G44870.1	F154L	neutral	0.797	functional
1352	AT5G44870.1	E795A	neutral	0.87	functional
1353	AT5G44870.1	E193G	neutral	0.949	functional
1354	AT5G45250.1	D817N	neutral	0.378	neutral
1355	AT5G45260.1	S98P	neutral	0.955	functional
1356	AT5G45260.1	W178R	neutral	0.995	functional
1357	AT5G45260.1	T382S	neutral	0.02	neutral
1358	AT5G45260.1	I45S	neutral	0.77	functional
1359	AT5G45260.1	D42G	neutral	0.992	functional
1360	AT5G45260.1	G262A	neutral	0.782	functional
1361	AT5G45260.1	N335S	neutral	0.481	neutral
1362	AT5G45260.1	V649D	neutral	0.792	functional
1363	AT5G45820.1	N109D	neutral	0.012	neutral
1364	AT5G45900.1	P135S	neutral	0.139	neutral
1365	AT5G46240.1	E659G	neutral	0.99	functional
1366	AT5G46240.1	D662Y	neutral	0.989	functional
1367	AT5G46240.1	G624E	neutral	0.852	functional
1368	AT5G46240.1	F434I	neutral	0.449	neutral
1369	AT5G46240.1	E554G	neutral	0.276	neutral
1370	AT5G46240.1	W5C	neutral	0.146	neutral
1371	AT5G46240.1	D664N	neutral	0.824	functional
1372	AT5G46240.1	H513Q	neutral	0.004	neutral
1373	AT5G46240.1	R516K	neutral	0.008	neutral
1374	AT5G46330.1	T301N	neutral	0.338	neutral
1375	AT5G46330.1	N953S	neutral	0.483	neutral
1376	AT5G46330.1	S662T	neutral	0.344	neutral
1377	AT5G46330.1	N1099D	neutral	0.369	neutral
1378	AT5G46330.1	T167S	neutral	0.761	functional
1379	AT5G46330.1	E904Q	neutral	0.7	functional
1380	AT5G46330.1	E970D	neutral	0.582	functional
1381	AT5G46330.1	M1110L	neutral	0.094	neutral
1382	AT5G46330.1	M697V	neutral	0.665	functional
1383	AT5G46330.1	L656F	neutral	0.833	functional
1384	AT5G46330.1	T941M	neutral	0.316	neutral
1385	AT5G46330.1	N757H	neutral	0.531	functional
1386	AT5G46330.1	A621T	neutral	0.924	functional
1387	AT5G46330.1	L969S	neutral	0.575	functional
1388	AT5G46330.1	L969F	neutral	0.586	functional
1389	AT5G46330.1	D848N	neutral	0.687	functional
1390	AT5G46330.1	V1105I	neutral	0.095	neutral
1391	AT5G46330.1	I811V	neutral	0.308	neutral
1392	AT5G46330.1	V807I	neutral	0.432	neutral
1393	AT5G46330.1	R806K	neutral	0.87	functional
1394	AT5G46330.1	S536T	neutral	0.618	functional
1395	AT5G46330.1	R1164Q	neutral	0.127	neutral
1396	AT5G46330.1	E1169D	neutral	0.082	neutral
1397	AT5G46790.1	E157A	neutral	0.816	functional
1398	AT5G46790.1	N54H	neutral	0.043	neutral
1399	AT5G47010.1	A1136S	neutral	0.943	functional
1400	AT5G47010.1	S1244I	neutral	0.556	functional
1401	AT5G49160.1	F110Y	neutral	0.651	functional
1402	AT5G49160.1	I45V	neutral	0.114	neutral
1403	AT5G49160.1	W837R	neutral	0.451	neutral
1404	AT5G49160.1	V521I	neutral	0.124	neutral
1405	AT5G49160.1	P98S	neutral	0.916	functional
1406	AT5G49160.1	E75D	neutral	0.051	neutral
1407	AT5G50210.1	V176E	neutral	0.037	neutral
1408	AT5G51020.1	P82S	neutral	0.717	functional
1409	AT5G51600.1	H284N	neutral	0.004	neutral
1410	AT5G53210.1	A90G	neutral	0.001	neutral
1411	AT5G53280.1	A216T	neutral	0.105	neutral
1412	AT5G53280.1	A258G	neutral	0.002	neutral
1413	AT5G53280.1	I176T	neutral	0.001	neutral
1414	AT5G53470.1	N265I	neutral	0.017	neutral
1415	AT5G53470.1	T64S	neutral	0.003	neutral
1416	AT5G53470.1	N50T	neutral	0	neutral
1417	AT5G54380.1	N78S	neutral	0.009	neutral
1418	AT5G54380.1	L205Q	neutral	0.066	neutral
1419	AT5G55230.1	D138E	neutral	0.002	neutral
1420	AT5G55630.1	N295S	neutral	0.001	neutral
1421	AT5G56030.1	L183M	neutral	0.005	neutral
1422	AT5G56030.1	T167A	neutral	0.172	neutral
1423	AT5G56130.1	S315L	neutral	0.047	neutral
1424	AT5G56290.1	V156I	neutral	0.005	neutral
1425	AT5G57030.1	V44A	neutral	0.15	neutral
1426	AT5G57030.1	R411T	neutral	0.219	neutral
1427	AT5G57350.1	V113I	neutral	0.001	neutral
1428	AT5G57350.1	I790F	neutral	0.013	neutral
1429	AT5G57620.1	T131A	neutral	0.016	neutral
1430	AT5G57620.1	L138I	neutral	0	neutral
1431	AT5G57800.1	V192I	neutral	0.001	neutral
1432	AT5G57800.1	N454K	neutral	0	neutral
1433	AT5G58140.1	R450K	neutral	0.816	functional
1434	AT5G58140.1	G307S	neutral	0.3	neutral
1435	AT5G58140.1	S885N	neutral	0.015	neutral
1436	AT5G58140.1	S332T	neutral	0.139	neutral
1437	AT5G58140.1	N50S	neutral	0.055	neutral
1438	AT5G58760.1	G524D	neutral	0.178	neutral
1439	AT5G59810.1	D61V	neutral	0.381	neutral
1440	AT5G60300.3	N377T	neutral	0.004	neutral
1441	AT5G60300.3	V286A	neutral	0.195	neutral
1442	AT5G60600.1	T172S	neutral	0.043	neutral
1443	AT5G60690.1	F625S	neutral	0.062	neutral
1444	AT5G61380.1	Q306E	neutral	0.03	neutral
1445	AT5G61380.1	K245N	neutral	0.001	neutral
1446	AT5G61380.1	V357M	neutral	0.005	neutral
1447	AT5G61900.1	F301L	neutral	0.671	functional
1448	AT5G61900.1	Q174H	neutral	0.003	neutral
1449	AT5G62430.1	T4S	neutral	0	neutral
1450	AT5G62430.1	L22V	neutral	0	neutral
1451	AT5G63840.1	H318Q	neutral	0.004	neutral
1452	AT5G63840.1	V912M	neutral	0.555	functional
1453	AT5G63860.1	P13L	neutral	0.371	neutral
1454	AT5G63860.1	H118Q	neutral	0.01	neutral
1455	AT5G63860.1	H67L	neutral	0.036	neutral
1456	AT5G64070.1	L193S	neutral	0.107	neutral
1457	AT5G64440.1	A297S	neutral	0.826	functional
1458	AT5G64440.1	W129C	neutral	0.997	functional
1459	AT5G64440.1	K19I	neutral	0.952	functional
1460	AT5G64440.1	N175K	neutral	0.42	neutral
1461	AT5G64440.1	H119N	neutral	0.007	neutral
1462	AT5G64740.1	G653A	neutral	0.045	neutral
1463	AT5G64740.1	N118T	neutral	0.008	neutral
1464	AT5G65620.1	G670E	neutral	0.812	functional
1465	AT5G65620.1	R530Q	neutral	0.8	functional
1466	AT5G65620.1	P6S	neutral	0.107	neutral
1467	AT5G65620.1	A353V	neutral	0.11	neutral
1468	AT5G65940.1	S207L	neutral	0.019	neutral
1469	AT5G66030.1	G295S	neutral	0.008	neutral
1470	AT5G66030.1	D141E	neutral	0.001	neutral
1471	AT5G66030.1	N568D	neutral	0.013	neutral
1472	AT5G66030.1	A354V	neutral	0.002	neutral
1473	AT5G66030.1	V301I	neutral	0.001	neutral
1474	AT5G66030.1	A523T	neutral	0.006	neutral
1475	AT5G66030.1	K20Q	neutral	0.011	neutral
1476	AT5G66030.1	V106I	neutral	0.002	neutral
1477	AT5G66030.1	G11A	neutral	0	neutral
1478	AT5G66030.1	E21D	neutral	0.003	neutral
1479	AT5G66030.1	D80A	neutral	0.022	neutral
1480	AT5G67030.1	I165V	neutral	0.009	neutral
1481	AT5G67030.1	E142D	neutral	0.022	neutral
1482	AT5G67030.1	K42R	neutral	0.1	neutral
1483	AT5G67030.1	P43S	neutral	0.024	neutral
1484	AT5G67030.1	S29A	neutral	0.419	neutral
1485	AT1G03160.1	P25R	neutral	0.008	neutral
1486	AT1G12860.1	D86N	neutral	0.038	neutral
1487	AT1G62180.1	S16T	neutral	0.013	neutral
1488	AT1G70070.1	T10A	neutral	0.315	neutral
1489	AT1G77300.1	E163Q	neutral	0.468	neutral
1490	AT1G77300.1	T306I	neutral	0.166	neutral
1491	AT1G77300.1	F33V	neutral	0.84	functional
1492	AT2G28290.1	S2052T	neutral	0.003	neutral
1493	AT2G28290.1	V3250I	neutral	0.001	neutral
1494	AT2G33460.1	G210E	neutral	0.006	neutral
1495	AT2G37330.1	D6E	neutral	0.001	neutral
1496	AT3G08640.1	M4T	neutral	0.044	neutral
1497	AT3G20420.1	H25Q	neutral	0.012	neutral
1498	AT3G20420.1	L23I	neutral	0.006	neutral
1499	AT3G27925.1	H70L	neutral	0.098	neutral
1500	AT3G45890.1	L30F	neutral	0.023	neutral
1501	AT3G48670.1	S14L	neutral	0.1	neutral
1502	AT3G60920.1	A1914T	neutral	0.805	functional
1503	AT4G00450.1	A1665G	neutral	0.05	neutral
1504	AT4G02440.1	L92F	neutral	0.462	neutral
1505	AT4G02510.1	A48D	neutral	0.298	neutral
1506	AT4G02510.1	D88N	neutral	0.288	neutral
1507	AT4G13870.2	P40S	neutral	0.01	neutral
1508	AT4G20260.1	P155A	neutral	0	neutral
1509	AT4G21860.1	L32F	neutral	0.003	neutral
1510	AT4G24230.2	S36C	neutral	0.102	neutral
1511	AT4G24580.1	T793I	neutral	0.005	neutral
1512	AT4G35580.1	V424E	neutral	0.006	neutral
1513	AT5G13530.1	R435C	neutral	0.994	functional
1514	AT5G17890.1	R1190K	neutral	0.075	neutral
1515	AT5G26920.1	G12D	neutral	0.034	neutral
