# Supplementary material for: PPVED: A machine learning tool for predicting the effect of single amino acid substitution on protein function in plants
Source: Plant Biotechnol J. 2022 Apr 27;20(7):1417–31. doi: 10.1111/pbi.13823 (PMC9241370; doi:10.1111/pbi.13823)
Supplement: Supplementary file 5 — Table S4. Preset keywords for retrieving literatures from the NCBI/PubMed database. [file PBI-20-1417-s003.xls]

## Sheet: Sheet1
Table S4. Preset keywords for retrieving literatures from the NCBI/PubMed database
Search terms	Add terms to the query box	ADD
missense mutation	Text Word	Add with OR
point mutation	Text Word	Add with OR
single nucleotide mutation	Text Word	Add with OR
single amino acid mutation	Text Word	Add with OR
single nucleotide variant	Text Word	Add with OR
single amino acid variant	Text Word	Add with OR
single nucleotide substitution	Text Word	Add with OR
single amino acid substitution	Text Word	Add with OR
single nucleotide change	Text Word	Add with OR
single amino acid change	Text Word	Add with OR
nonsynonymous mutation	Text Word	Add with OR
nonsynonymous SNP	Text Word	Add with OR
single amino acid polymorphism	Text Word	Add with OR
gain-of-function mutation	Text Word	Add with OR
loss-of-function mutation	Text Word	Add with OR
gain-of-function mutant	Text Word	Add with OR
loss-of-function mutant	Text Word	Add with OR
plant	Text Word	Add with ADD
