# Supplementary material for: PPVED: A machine learning tool for predicting the effect of single amino acid substitution on protein function in plants
Source: Plant Biotechnol J. 2022 Apr 27;20(7):1417–31. doi: 10.1111/pbi.13823 (PMC9241370; doi:10.1111/pbi.13823)
Supplement: Supplementary file 6 — Table S5. Out‐of‐bag error of each feature in the first stage of feature selection. [file PBI-20-1417-s001.xls]

## Sheet: Sheet1
Table S5. Out-of-bag error of each feature in the first stage of feature selection
Name	Out-of-bag error	Classification	Whether to retain
PONJ960101	31.05	Physicochemical features	yes
PRAM820103	31.22	Physicochemical features	yes
FUKS010101	31.28	Physicochemical features	yes
HARY940101	31.29	Physicochemical features	yes
CORJ870103	31.31	Physicochemical features	yes
BIGC670101	31.32	Physicochemical features	yes
TSAJ990102	31.49	Physicochemical features	yes
CORJ870105	31.53	Physicochemical features	yes
VHEG790101	31.54	Physicochemical features	yes
FUKS010109	31.59	Physicochemical features	yes
GEOR030101	31.62	Physicochemical features	yes
NAKH920105	31.62	Physicochemical features	yes
NAKH900107	31.65	Physicochemical features	yes
FUKS010105	31.66	Physicochemical features	yes
BASU010101	31.66	Physicochemical features	yes
FUKS010103	31.68	Physicochemical features	yes
MCMT640101	31.68	Physicochemical features	yes
NADH010107	31.68	Physicochemical features	yes
QU_C930101	31.69	Physicochemical features	yes
FASG760103	31.7	Physicochemical features	yes
HUTJ700102	31.7	Physicochemical features	yes
OOBM850104	31.7	Physicochemical features	yes
JUNJ780101	31.72	Physicochemical features	yes
KARS160114	31.74	Physicochemical features	yes
ZIMJ680102	31.74	Physicochemical features	yes
KARS160105	31.75	Physicochemical features	yes
KARS160110	31.76	Physicochemical features	yes
GOLD730102	31.78	Physicochemical features	yes
OOBM770101	31.78	Physicochemical features	yes
CORJ870102	31.79	Physicochemical features	yes
SIMK990102	31.79	Physicochemical features	yes
COWR900101	31.8	Physicochemical features	yes
RACS820114	31.8	Physicochemical features	yes
PRLA000102	31.8	Physicochemical features	yes
OOBM770105	31.81	Physicochemical features	yes
WOLR810101	31.83	Physicochemical features	yes
BASU050102	31.84	Physicochemical features	yes
MIYS960103	31.84	Physicochemical features	yes
BASU050101	31.86	Physicochemical features	yes
WILM950101	31.86	Physicochemical features	yes
FAUJ880103	31.87	Physicochemical features	yes
TSAJ990101	31.88	Physicochemical features	yes
NAKH900103	31.89	Physicochemical features	yes
OOBM770104	31.89	Physicochemical features	yes
ARGP820102	31.93	Physicochemical features	yes
BLAS910101	31.93	Physicochemical features	yes
DIGM050101	31.93	Physicochemical features	yes
WOLS870103	31.94	Physicochemical features	yes
HUTJ700103	31.95	Physicochemical features	yes
NAKH900112	31.95	Physicochemical features	yes
LEVM760104	31.96	Physicochemical features	yes
BRYS930101	31.97	Physicochemical features	yes
HUTJ700101	31.98	Physicochemical features	yes
ROSM880101	31.98	Physicochemical features	yes
TANS770106	31.98	Physicochemical features	yes
MIYT790101	31.98	Physicochemical features	yes
BUNA790101	31.99	Physicochemical features	yes
CORJ870101	31.99	Physicochemical features	yes
NAKH920107	31.99	Physicochemical features	yes
BASU050103	32	Physicochemical features	yes
MUNV940103	32.01	Physicochemical features	yes
NAKH900111	32.01	Physicochemical features	yes
FUKS010110	32.02	Physicochemical features	yes
FUKS010112	32.03	Physicochemical features	yes
TANS770103	32.03	Physicochemical features	yes
VENM980101	32.04	Physicochemical features	yes
MUNV940102	32.05	Physicochemical features	yes
WILM950104	32.06	Physicochemical features	yes
EISD860101	32.07	Physicochemical features	yes
KRIW790103	32.07	Physicochemical features	yes
RACS820113	32.07	Physicochemical features	yes
SIMK990101	32.07	Physicochemical features	yes
MUNV940101	32.08	Physicochemical features	yes
TANS770104	32.1	Physicochemical features	yes
KARS160109	32.11	Physicochemical features	yes
CORJ870107	32.12	Physicochemical features	yes
THOP960101	32.13	Physicochemical features	yes
VASM830102	32.14	Physicochemical features	yes
KESO980101	32.14	Physicochemical features	yes
NAKH920106	32.15	Physicochemical features	yes
NISK860101	32.15	Physicochemical features	yes
ROSM880102	32.16	Physicochemical features	yes
CORJ870108	32.17	Physicochemical features	yes
FUKS010106	32.19	Physicochemical features	yes
MOOG990101	32.19	Physicochemical features	yes
SNEP660102	32.2	Physicochemical features	yes
TANS770109	32.2	Physicochemical features	yes
ZHOH040102	32.23	Physicochemical features	yes
FUKS010102	32.24	Physicochemical features	yes
NISK800101	32.24	Physicochemical features	yes
FUKS010107	32.25	Physicochemical features	yes
SNEP660103	32.25	Physicochemical features	yes
WILM950102	32.25	Physicochemical features	yes
FAUJ880106	32.29	Physicochemical features	yes
WOLR790101	32.3	Physicochemical features	yes
FUKS010111	32.33	Physicochemical features	yes
TANS770102	32.33	Physicochemical features	yes
GEOR030102	32.34	Physicochemical features	yes
OOBM850105	32.36	Physicochemical features	yes
BAEK050101	32.37	Physicochemical features	yes
ZIMJ680103	32.4	Physicochemical features	yes
MIYS960101	32.41	Physicochemical features	yes
SIMK990103	32.41	Physicochemical features	yes
CORJ870106	32.42	Physicochemical features	yes
OOBM850101	32.42	Physicochemical features	yes
SIMK990104	32.42	Physicochemical features	yes
BUNA790102	32.44	Physicochemical features	yes
NAKH900109	32.44	Physicochemical features	yes
TANS770105	32.44	Physicochemical features	yes
WOLS870101	32.45	Physicochemical features	yes
ROSG850101	32.46	Physicochemical features	yes
LEVM760102	32.47	Physicochemical features	yes
CHAM820101	32.5	Physicochemical features	yes
JANJ780101	32.5	Physicochemical features	yes
NAKH920104	32.5	Physicochemical features	yes
CHAM820102	32.51	Physicochemical features	yes
MIYS850102	32.52	Physicochemical features	yes
NAKH920101	32.53	Physicochemical features	yes
SUYM030101	32.53	Physicochemical features	yes
GRAR740104	32.53	Physicochemical features	yes
FUKS010104	32.54	Physicochemical features	yes
OOBM850103	32.54	Physicochemical features	yes
TANS770110	32.55	Physicochemical features	yes
PONP800102	32.56	Physicochemical features	yes
NAKH920102	32.57	Physicochemical features	yes
FASG760101	32.58	Physicochemical features	yes
GEOR030107	32.59	Physicochemical features	yes
SUEM840101	32.6	Physicochemical features	yes
PONP800106	32.61	Physicochemical features	yes
ZHAC000104	32.62	Physicochemical features	yes
FAUJ880104	32.63	Physicochemical features	yes
MANP780101	32.63	Physicochemical features	yes
NAKH900101	32.63	Physicochemical features	yes
NAKH920108	32.63	Physicochemical features	yes
KARP850102	32.64	Physicochemical features	yes
NAKH900102	32.65	Physicochemical features	yes
OOBM770102	32.66	Physicochemical features	yes
SIMK990105	32.68	Physicochemical features	yes
WILM950103	32.7	Physicochemical features	yes
WOLS870102	32.7	Physicochemical features	yes
CHOP780216	32.72	Physicochemical features	yes
CORJ870104	32.73	Physicochemical features	yes
LAWE840101	32.74	Physicochemical features	yes
NAKH900104	32.79	Physicochemical features	yes
MIYS960102	32.79	Physicochemical features	yes
WARP780101	32.82	Physicochemical features	yes
LIWA970101	32.82	Physicochemical features	yes
SIMZ760101	32.84	Physicochemical features	yes
GEOR030108	32.85	Physicochemical features	yes
ZHOH040101	32.85	Physicochemical features	yes
BIOV880102	32.87	Physicochemical features	yes
MI_WITHOUTGAP_MAX_100	32.89	Coevolutionary features	yes
NADH010106	32.91	Physicochemical features	yes
ZHAC000101	32.92	Physicochemical features	yes
CIDH920101	32.96	Physicochemical features	yes
NADH010101	32.96	Physicochemical features	yes
PONP800104	32.96	Physicochemical features	yes
RACS770103	32.96	Physicochemical features	yes
BHAR880101	32.97	Physicochemical features	yes
KIDA850101	32.98	Physicochemical features	yes
PONP930101	33.01	Physicochemical features	yes
GRAR740103	33.02	Physicochemical features	yes
OOBM850102	33.02	Physicochemical features	yes
QU_C930102	33.03	Physicochemical features	yes
GUYH850104	33.05	Physicochemical features	yes
QIAN880111	33.05	Physicochemical features	yes
CIDH920105	33.06	Physicochemical features	yes
VASM830101	33.07	Physicochemical features	yes
GEOR030105	33.09	Physicochemical features	yes
KRIW790101	33.09	Physicochemical features	yes
MI_WITHGAP_MAX_100	33.09	Coevolutionary features	yes
CHAM830102	33.12	Physicochemical features	yes
GEOR030106	33.12	Physicochemical features	yes
KARS160119	33.13	Physicochemical features	yes
NADH010102	33.14	Physicochemical features	yes
TANS770107	33.14	Physicochemical features	yes
TANS770108	33.14	Physicochemical features	yes
PRLA000101	33.15	Physicochemical features	yes
MEEJ800102	33.17	Physicochemical features	yes
ROBB760110	33.17	Physicochemical features	yes
QIAN880133	33.19	Physicochemical features	yes
KOEP990102	33.2	Physicochemical features	yes
NAKH900105	33.2	Physicochemical features	yes
EISD860102	33.23	Physicochemical features	yes
MUNV940104	33.23	Physicochemical features	yes
OLSK800101	33.24	Physicochemical features	yes
MIYS930101	33.25	Physicochemical features	yes
VASM830103	33.27	Physicochemical features	yes
RACS820107	33.28	Physicochemical features	yes
FASG760102	33.29	Physicochemical features	yes
AURR980111	33.3	Physicochemical features	yes
FASG890101	33.32	Physicochemical features	yes
KUHL950101	33.33	Physicochemical features	yes
BURA740102	33.34	Physicochemical features	yes
GUYH850105	33.35	Physicochemical features	yes
BENS940101	33.38	Physicochemical features	yes
AURR980107	33.4	Physicochemical features	yes
AURR980113	33.4	Physicochemical features	yes
NADH010103	33.4	Physicochemical features	yes
WIMW960101	33.4	Physicochemical features	yes
RACS820106	33.42	Physicochemical features	yes
ROBB760104	33.43	Physicochemical features	yes
CHAM830101	33.44	Physicochemical features	yes
GUYH850101	33.44	Physicochemical features	yes
BULH740102	33.46	Physicochemical features	yes
RACS770102	33.49	Physicochemical features	yes
CIDH920102	33.5	Physicochemical features	yes
EISD840101	33.53	Physicochemical features	yes
ISOY800107	33.57	Physicochemical features	yes
BROC820102	33.58	Physicochemical features	yes
JACR890101	33.59	Physicochemical features	yes
NADH010105	33.59	Physicochemical features	yes
OOBM770103	33.61	Physicochemical features	yes
NAKH900108	33.65	Physicochemical features	yes
BENS940102	33.65	Physicochemical features	yes
ROBB760112	33.7	Physicochemical features	yes
GEOR030109	33.73	Physicochemical features	yes
PONP800105	33.73	Physicochemical features	yes
ARGP820101	33.74	Physicochemical features	yes
NAKH900106	33.75	Physicochemical features	yes
ZIMJ680104	33.75	Physicochemical features	yes
MI_WITHGAP_MAX_200	33.75	Coevolutionary features	yes
CIDH920104	33.78	Physicochemical features	yes
RACS820110	33.8	Physicochemical features	yes
FAUJ830101	33.81	Physicochemical features	yes
ISOY800105	33.83	Physicochemical features	yes
KARS160112	33.83	Physicochemical features	yes
ZHAC000106	33.83	Physicochemical features	yes
PONP800103	33.85	Physicochemical features	yes
GRAR740101	33.88	Physicochemical features	yes
ARGP820103	33.91	Physicochemical features	yes
LEVM760105	33.93	Physicochemical features	yes
TOBD000102	33.93	Physicochemical features	yes
AURR980114	33.95	Physicochemical features	yes
GEOR030103	33.95	Physicochemical features	yes
PRAM900101	33.96	Physicochemical features	yes
RACS820111	33.96	Physicochemical features	yes
QIAN880118	33.97	Physicochemical features	yes
KESO980102	33.97	Physicochemical features	yes
NADH010104	33.99	Physicochemical features	yes
VINM940101	34	Physicochemical features	yes
HOPA770101	34.02	Physicochemical features	yes
KANM800103	34.02	Physicochemical features	yes
QIAN880136	34.02	Physicochemical features	yes
MIYS990106	34.02	Physicochemical features	yes
CRAJ730102	34.03	Physicochemical features	yes
KARS160122	34.05	Physicochemical features	yes
SNEP660104	34.05	Physicochemical features	yes
QIAN880120	34.07	Physicochemical features	yes
BROC820101	34.08	Physicochemical features	yes
CHOP780204	34.08	Physicochemical features	yes
QIAN880105	34.08	Physicochemical features	yes
SWER830101	34.13	Physicochemical features	yes
NAKH900110	34.14	Physicochemical features	yes
TAKK010101	34.14	Physicochemical features	yes
JOND750101	34.19	Physicochemical features	yes
WERD780104	34.19	Physicochemical features	yes
FODM020101	34.22	Physicochemical features	yes
CIDH920103	34.23	Physicochemical features	yes
BETM990101	34.24	Physicochemical features	yes
MAXF760104	34.25	Physicochemical features	yes
NAKH920103	34.26	Physicochemical features	yes
NIEK910102	34.26	Physicochemical features	yes
ROBB760111	34.27	Physicochemical features	yes
PONP800108	34.28	Physicochemical features	yes
QIAN880128	34.28	Physicochemical features	yes
AURR980110	34.31	Physicochemical features	yes
BURA740101	34.31	Physicochemical features	yes
KARP850101	34.31	Physicochemical features	yes
QIAN880108	34.32	Physicochemical features	yes
QIAN880132	34.32	Physicochemical features	yes
GRAR740102	34.38	Physicochemical features	yes
ROBB760107	34.38	Physicochemical features	yes
KANM000101	34.41	Physicochemical features	yes
AURR980120	34.42	Physicochemical features	yes
QIAN880134	34.42	Physicochemical features	yes
JURD980101	34.44	Physicochemical features	yes
PALJ810104	34.45	Physicochemical features	yes
ISOY800104	34.49	Physicochemical features	yes
ENGD860101	34.51	Physicochemical features	yes
CHOP780101	34.52	Physicochemical features	yes
QIAN880123	34.53	Physicochemical features	yes
MI_WITHOUTGAP_MAX_200	34.53	Coevolutionary features	yes
FUKS010108	34.54	Physicochemical features	yes
KUMS000103	34.55	Physicochemical features	yes
CHOP780212	34.56	Physicochemical features	yes
PRAM820102	34.57	Physicochemical features	yes
AURR980112	34.6	Physicochemical features	yes
ROBB760103	34.6	Physicochemical features	yes
KAPO950101	34.6	Physicochemical features	yes
FAUJ880101	34.61	Physicochemical features	yes
BENS940104	34.62	Physicochemical features	yes
PARS000102	34.64	Physicochemical features	yes
WERD780103	34.64	Physicochemical features	yes
ZIMJ680105	34.64	Physicochemical features	yes
CHOP780201	34.65	Physicochemical features	yes
ROBB760105	34.66	Physicochemical features	yes
AURR980106	34.68	Physicochemical features	yes
PRAM900103	34.69	Physicochemical features	yes
JOHM930101	34.69	Physicochemical features	yes
LEVM780102	34.7	Physicochemical features	yes
KUMS000104	34.72	Physicochemical features	yes
PALJ810105	34.75	Physicochemical features	yes
BULH740101	34.76	Physicochemical features	yes
MAXF760103	34.76	Physicochemical features	yes
MEEJ810101	34.78	Physicochemical features	yes
KARS160117	34.79	Physicochemical features	yes
KARS160121	34.79	Physicochemical features	yes
TOBD000101	34.79	Physicochemical features	yes
QIAN880135	34.8	Physicochemical features	yes
NAKH900113	34.84	Physicochemical features	yes
GEIM800103	34.86	Physicochemical features	yes
QUIB020101	34.86	Physicochemical features	yes
GEOR030104	34.87	Physicochemical features	yes
KANM800104	34.87	Physicochemical features	yes
MEEJ810102	34.89	Physicochemical features	yes
PHOSSITESUM_TO	34.93	Predicted features	yes
QIAN880138	34.94	Physicochemical features	yes
AURR980108	34.97	Physicochemical features	yes
NIEK910101	34.98	Physicochemical features	yes
PALJ810115	35	Physicochemical features	yes
JOND750102	35.01	Physicochemical features	yes
RISJ880101	35.01	Physicochemical features	yes
QIAN880131	35.04	Physicochemical features	yes
CHOP780203	35.05	Physicochemical features	yes
COSI940101	35.06	Physicochemical features	yes
ISOY800101	35.06	Physicochemical features	yes
ROBB760108	35.06	Physicochemical features	yes
PALJ810116	35.07	Physicochemical features	yes
QIAN880129	35.07	Physicochemical features	yes
PONP800101	35.08	Physicochemical features	yes
LIFS790101	35.09	Physicochemical features	yes
LIFS790102	35.1	Physicochemical features	yes
ROBB760102	35.1	Physicochemical features	yes
GEIM800109	35.12	Physicochemical features	yes
FASG760104	35.13	Physicochemical features	yes
ISOY800106	35.13	Physicochemical features	yes
MUNV940105	35.16	Physicochemical features	yes
KHAG800101	35.18	Physicochemical features	yes
QIAN880106	35.19	Physicochemical features	yes
WERD780102	35.19	Physicochemical features	yes
PARJ860101	35.21	Physicochemical features	yes
BIOV880101	35.23	Physicochemical features	yes
LEVM760101	35.23	Physicochemical features	yes
FAUJ880107	35.25	Physicochemical features	yes
CEDJ970101	35.26	Physicochemical features	yes
QIAN880121	35.27	Physicochemical features	yes
RACS820105	35.27	Physicochemical features	yes
MICC010101	35.28	Physicochemical features	yes
KARP850103	35.29	Physicochemical features	yes
RACS820103	35.29	Physicochemical features	yes
MIRL960101	35.29	Physicochemical features	yes
PHOSSITESUM_FROM	35.29	Predicted features	yes
GARJ730101	35.31	Physicochemical features	yes
QIAN880107	35.31	Physicochemical features	yes
PSSM_CHANGE	35.32	Sequence evolutionary features	yes
CHOC760102	35.37	Physicochemical features	yes
PONP800107	35.4	Physicochemical features	yes
GUOD860101	35.42	Physicochemical features	yes
CEDJ970104	35.44	Physicochemical features	yes
QIAN880103	35.44	Physicochemical features	yes
CEDJ970105	35.45	Physicochemical features	yes
PALJ810102	35.45	Physicochemical features	yes
ROBB760106	35.45	Physicochemical features	yes
SUEM840102	35.45	Physicochemical features	yes
VINM940103	35.45	Physicochemical features	yes
CHOP780207	35.46	Physicochemical features	yes
SNEP660101	35.46	Physicochemical features	yes
BENS940103	35.48	Physicochemical features	yes
TANS760102	35.51	Physicochemical features	yes
FASG760105	35.52	Physicochemical features	yes
VELV850101	35.53	Physicochemical features	yes
MEEJ800101	35.54	Physicochemical features	yes
GEIM800106	35.55	Physicochemical features	yes
PALJ810108	35.55	Physicochemical features	yes
CHOP780211	35.57	Physicochemical features	yes
CHOP780214	35.58	Physicochemical features	yes
RACS820101	35.58	Physicochemical features	yes
WOEC730101	35.59	Physicochemical features	yes
GEIM800108	35.61	Physicochemical features	yes
DAYM780101	35.63	Physicochemical features	yes
KUMS000101	35.64	Physicochemical features	yes
MAXF760105	35.65	Physicochemical features	yes
GEIM800105	35.69	Physicochemical features	yes
ZIMJ680101	35.69	Physicochemical features	yes
AURR980117	35.7	Physicochemical features	yes
MAXF760106	35.72	Physicochemical features	yes
PARS000101	35.72	Physicochemical features	yes
QIAN880114	35.72	Physicochemical features	yes
MI_WITHOUTGAP_MAX_300	35.73	Coevolutionary features	yes
GEIM800101	35.74	Physicochemical features	yes
QIAN880113	35.75	Physicochemical features	yes
MI_WITHGAP_DOWN1_100	35.75	Coevolutionary features	yes
DESM900101	35.77	Physicochemical features	yes
LEVM780106	35.77	Physicochemical features	yes
MIYS990104	35.77	Physicochemical features	yes
VINM940102	35.77	Physicochemical features	yes
CHOP780206	35.79	Physicochemical features	yes
NAGK730103	35.79	Physicochemical features	yes
PRAM900104	35.79	Physicochemical features	yes
QIAN880126	35.81	Physicochemical features	yes
ROBB790101	35.81	Physicochemical features	yes
GEIM800107	35.83	Physicochemical features	yes
ISOY800108	35.83	Physicochemical features	yes
PALJ810110	35.83	Physicochemical features	yes
QIAN880127	35.85	Physicochemical features	yes
LIFS790103	35.87	Physicochemical features	yes
ROBB760113	35.88	Physicochemical features	yes
FUNCTION_MERGE	35.88	Database annotated features	yes
PLIV810101	35.89	Physicochemical features	yes
TUDE900101	35.89	Physicochemical features	yes
QIAN880137	35.9	Physicochemical features	yes
RACS820102	35.9	Physicochemical features	yes
MIYS990107	35.9	Physicochemical features	yes
QIAN880117	35.93	Physicochemical features	yes
RACS770101	35.94	Physicochemical features	yes
GONG920101	35.94	Physicochemical features	yes
CHOP780209	35.96	Physicochemical features	yes
QIAN880109	35.99	Physicochemical features	yes
JOND920101	36	Physicochemical features	yes
QIAN880124	36	Physicochemical features	yes
DESM900102	36.03	Physicochemical features	yes
QIAN880112	36.04	Physicochemical features	yes
AURR980119	36.05	Physicochemical features	yes
MIYS850103	36.06	Physicochemical features	yes
VOGG950101	36.07	Physicochemical features	yes
PRAM820101	36.08	Physicochemical features	yes
MUET010101	36.09	Physicochemical features	yes
QIAN880116	36.12	Physicochemical features	yes
JOND920102	36.13	Physicochemical features	yes
MIYS990105	36.15	Physicochemical features	yes
ISOY800103	36.16	Physicochemical features	yes
LEVM780104	36.17	Physicochemical features	yes
MIYS990101	36.17	Physicochemical features	yes
PALJ810106	36.17	Physicochemical features	yes
RACS820108	36.17	Physicochemical features	yes
CRAJ730103	36.24	Physicochemical features	yes
QIAN880110	36.25	Physicochemical features	yes
MI_WITHGAP_UP2_100	36.28	Coevolutionary features	yes
RACS820104	36.3	Physicochemical features	yes
RIER950101	36.34	Physicochemical features	yes
MAXF760101	36.36	Physicochemical features	yes
MAXF760102	36.36	Physicochemical features	yes
KARS160111	36.37	Physicochemical features	yes
QIAN880102	36.39	Physicochemical features	yes
MI_WITHGAP_DOWN3_100	36.4	Coevolutionary features	yes
KARS160118	36.44	Physicochemical features	yes
LEVM780103	36.44	Physicochemical features	yes
EC	36.45	Database annotated features	yes
MI_WITHGAP_UP1_100	36.45	Coevolutionary features	yes
CSEM940101	36.48	Physicochemical features	yes
CHOP780213	36.49	Physicochemical features	yes
PALJ810109	36.5	Physicochemical features	yes
KUMS000102	36.51	Physicochemical features	yes
LEVM780105	36.51	Physicochemical features	yes
AURR980105	36.54	Physicochemical features	yes
ROBB760101	36.54	Physicochemical features	yes
CHOP780210	36.55	Physicochemical features	yes
UBSITELOWSUM_FROM	36.55	Predicted features	yes
AURR980115	36.56	Physicochemical features	yes
KYTJ820101	36.58	Physicochemical features	yes
MI_WITHOUTGAP_MAX_400	36.58	Coevolutionary features	yes
AURR980116	36.62	Physicochemical features	yes
UBSITELOWSUM_TO	36.62	Predicted features	yes
QIAN880130	36.63	Physicochemical features	yes
KRIW710101	36.64	Physicochemical features	yes
CHOP780205	36.65	Physicochemical features	yes
ANDN920101	36.67	Physicochemical features	yes
PALJ810103	36.69	Physicochemical features	yes
JUKT750101	36.71	Physicochemical features	yes
PALJ810101	36.71	Physicochemical features	yes
OGAK980101	36.71	Physicochemical features	yes
TANS770101	36.72	Physicochemical features	yes
PRAM900102	36.73	Physicochemical features	yes
CRAJ730101	36.75	Physicochemical features	yes
CHOC760103	36.78	Physicochemical features	yes
CHOP780208	36.8	Physicochemical features	yes
QIAN880122	36.81	Physicochemical features	yes
VINM940104	36.81	Physicochemical features	yes
MEHP950102	36.81	Physicochemical features	yes
GEIM800104	36.82	Physicochemical features	yes
SOLSCORE_FROM	36.82	Predicted features	yes
MI_WITHOUTGAP_MAX_500	36.82	Coevolutionary features	yes
PSSM_TO	36.85	Sequence evolutionary features	yes
AURR980118	36.88	Physicochemical features	yes
RACS820112	36.89	Physicochemical features	yes
MI_WITHGAP_MAX_400	36.89	Coevolutionary features	yes
MI_WITHGAP_DOWN1_200	36.9	Coevolutionary features	yes
QIAN880119	36.92	Physicochemical features	yes
CEDJ970103	36.93	Physicochemical features	yes
ROBB760109	36.93	Physicochemical features	yes
SUBSUBCLASS_FROM	36.93	Predicted features	yes
CHOC760104	36.95	Physicochemical features	yes
NAGK730101	36.96	Physicochemical features	yes
HENS920102	36.96	Physicochemical features	yes
ONEK900102	36.97	Physicochemical features	yes
HENS920101	36.97	Physicochemical features	yes
AURR980103	36.98	Physicochemical features	yes
MI_WITHGAP_DOWN4_100	37.04	Coevolutionary features	yes
GEIM800111	37.1	Physicochemical features	yes
DAYM780301	37.1	Physicochemical features	yes
QIAN880115	37.12	Physicochemical features	yes
MI_WITHGAP_MAX_300	37.12	Coevolutionary features	yes
GEIM800110	37.13	Physicochemical features	yes
ACC_TO_1	37.17	Predicted features	yes
ACC20_FROM_1	37.17	Predicted features	yes
CHOP780215	37.18	Physicochemical features	yes
QIAN880104	37.18	Physicochemical features	yes
PUNT030102	37.19	Physicochemical features	yes
QIAN880139	37.2	Physicochemical features	yes
KRIW790102	37.22	Physicochemical features	yes
LUTR910106	37.24	Physicochemical features	yes
ACC20_FROM_4	37.25	Predicted features	yes
PSSM_FROM	37.26	Sequence evolutionary features	yes
TANS760101	37.26	Physicochemical features	yes
FAMILY_MERGE	37.26	Database annotated features	yes
KANM800101	37.27	Physicochemical features	yes
LEVM780101	37.27	Physicochemical features	yes
MI_WITHGAP_UP3_100	37.27	Coevolutionary features	yes
AURR980101	37.28	Physicochemical features	yes
SUBCLASS_FROM	37.28	Predicted features	yes
DIBONDSUM_FROM	37.29	Predicted features	yes
ACC20_FROM_0	37.32	Predicted features	yes
AURR980109	37.34	Physicochemical features	yes
JOND920103	37.34	Physicochemical features	yes
ACC20_TO_1	37.34	Predicted features	yes
MI_WITHGAP_UP1_200	37.35	Coevolutionary features	yes
MI_WITHGAP_DOWN2_100	37.36	Coevolutionary features	yes
GEIM800102	37.37	Physicochemical features	yes
JANJ780102	37.37	Physicochemical features	yes
HOPT810101	37.38	Physicochemical features	yes
LUTR910104	37.4	Physicochemical features	yes
LUTR910107	37.4	Physicochemical features	yes
SUBSUBCLASS_TO	37.4	Predicted features	yes
ACC20_TO_0	37.43	Predicted features	yes
ACC20_FROM_2	37.44	Predicted features	yes
DIBONDSUM_TO	37.44	Predicted features	yes
ACC_FROM_1	37.45	Predicted features	yes
MIYS990103	37.46	Physicochemical features	yes
ZHOH040103	37.46	Physicochemical features	yes
DAYM780201	37.48	Physicochemical features	yes
CHOP780202	37.5	Physicochemical features	yes
ALTS910101	37.5	Physicochemical features	yes
BONM030101	37.5	Physicochemical features	yes
HENS920103	37.51	Physicochemical features	yes
JANJ790101	37.52	Physicochemical features	yes
HELIX	37.52	Database annotated features	yes
LEWP710101	37.55	Physicochemical features	yes
MI_WITHOUTGAP_UP1_100	37.55	Coevolutionary features	yes
STRUCTURE1_MERGE	37.58	Database annotated features	yes
ACC_TO_0	37.58	Predicted features	yes
NAOD960101	37.59	Physicochemical features	yes
SUBLOC_TO	37.61	Predicted features	yes
QIAN880125	37.62	Physicochemical features	yes
NAGK730102	37.63	Physicochemical features	yes
MIYS850101	37.66	Physicochemical features	yes
SUBCLASS_TO	37.66	Predicted features	yes
ACC_FROM_0	37.67	Predicted features	yes
SUBLOC_FROM	37.67	Predicted features	yes
ACC20_TO_2	37.69	Predicted features	yes
CEDJ970102	37.7	Physicochemical features	yes
GUYH850102	37.71	Physicochemical features	yes
STRAND	37.71	Database annotated features	yes
MI_WITHOUTGAP_DOWN3_100	37.74	Coevolutionary features	yes
MI_WITHOUTGAP_DOWN1_100	37.76	Coevolutionary features	yes
MI_WITHGAP_MAX_600	37.76	Coevolutionary features	yes
MI_WITHOUTGAP_DOWN1_200	37.78	Coevolutionary features	yes
GOLD730101	37.82	Physicochemical features	yes
WEBA780101	37.84	Physicochemical features	yes
LUTR910102	37.85	Physicochemical features	yes
PALJ810112	37.86	Physicochemical features	yes
MI_WITHOUTGAP_AVERAGE_100	37.86	Coevolutionary features	yes
MI_WITHGAP_DOWN3_200	37.88	Coevolutionary features	yes
SFM	37.9	Sequence evolutionary features	yes
ACC20_TO_3	37.9	Predicted features	yes
MI_WITHGAP_AVERAGE_100	37.93	Coevolutionary features	yes
MI_WITHGAP_UP4_100	37.98	Coevolutionary features	yes
AZAE970101	38.03	Physicochemical features	yes
BONM030105	38.06	Physicochemical features	yes
MI_WITHOUTGAP_MAX_600	38.08	Coevolutionary features	yes
MI_WITHOUTGAP_UP2_100	38.09	Coevolutionary features	yes
ACC20_TO_4	38.11	Predicted features	yes
MAINCLASS_FROM	38.12	Predicted features	yes
LUTR910101	38.13	Physicochemical features	yes
MUET020101	38.13	Physicochemical features	yes
ACC_TO_2	38.14	Predicted features	yes
KANM800102	38.18	Physicochemical features	yes
FEND850101	38.2	Physicochemical features	yes
MI_WITHOUTGAP_DOWN2_100	38.2	Coevolutionary features	yes
PUNT030101	38.24	Physicochemical features	yes
KARS160116	38.25	Physicochemical features	yes
RICJ880106	38.28	Physicochemical features	yes
MI_WITHGAP_UP2_200	38.28	Coevolutionary features	yes
CHAM810101	38.31	Physicochemical features	yes
AURR980102	38.32	Physicochemical features	yes
CHOC760101	38.33	Physicochemical features	yes
OVEJ920101	38.33	Physicochemical features	yes
MI_WITHOUTGAP_MAX_700	38.33	Coevolutionary features	yes
LUTR910109	38.39	Physicochemical features	yes
JANJ780103	38.4	Physicochemical features	yes
ISOY800102	38.42	Physicochemical features	yes
MCLA720101	38.45	Physicochemical features	yes
KARS160108	38.46	Physicochemical features	yes
MAINCLASS_TO	38.48	Predicted features	yes
MI_WITHOUTGAP_DOWN4_100	38.48	Coevolutionary features	yes
MEIH800103	38.5	Physicochemical features	yes
MI_WITHOUTGAP_UP4_100	38.6	Coevolutionary features	yes
ACC_FROM_2	38.62	Predicted features	yes
UBSITEMEDSUM_TO	38.63	Predicted features	yes
SKOJ970101	38.68	Physicochemical features	yes
BLAJ010101	38.71	Physicochemical features	yes
LEVM760106	38.73	Physicochemical features	yes
CROG050101	38.73	Physicochemical features	yes
MI_WITHOUTGAP_UP1_200	38.74	Coevolutionary features	yes
ACC_FROM_4	38.76	Predicted features	yes
WEIL970101	38.8	Physicochemical features	yes
MI_WITHOUTGAP_UP2_300	38.8	Coevolutionary features	yes
MI_WITHGAP_AVERAGE_200	38.84	Coevolutionary features	yes
MI_WITHGAP_DOWN2_200	38.85	Coevolutionary features	yes
MCLA710101	38.87	Physicochemical features	yes
KOLA930101	38.87	Physicochemical features	yes
TURN	38.87	Database annotated features	yes
MI_WITHGAP_MAX_900	38.87	Coevolutionary features	yes
MI_WITHOUTGAP_UP2_200	38.89	Coevolutionary features	yes
ECSUM_FROM	38.9	Predicted features	yes
LEVM760107	38.91	Physicochemical features	yes
BONM030106	38.91	Physicochemical features	yes
MI_WITHOUTGAP_DOWN1_300	38.94	Coevolutionary features	yes
NGPC000101	38.96	Physicochemical features	yes
MI_WITHGAP_MIN_100	38.97	Coevolutionary features	yes
MI_WITHOUTGAP_UP3_100	38.99	Coevolutionary features	yes
MI_WITHGAP_DOWN1_300	39	Coevolutionary features	yes
MI_WITHGAP_MAX_800	39.01	Coevolutionary features	yes
KARS160104	39.04	Physicochemical features	yes
AURR980104	39.06	Physicochemical features	yes
RICJ880110	39.06	Physicochemical features	yes
ACC_FROM_3	39.06	Predicted features	yes
MI_WITHOUTGAP_UP2_400	39.09	Coevolutionary features	yes
BONM030102	39.11	Physicochemical features	yes
MI_WITHOUTGAP_DOWN2_200	39.11	Coevolutionary features	yes
MI_WITHGAP_MAX_500	39.11	Coevolutionary features	yes
AZAE970102	39.12	Physicochemical features	yes
RUSR970103	39.18	Physicochemical features	yes
ACC_TO_3	39.2	Predicted features	yes
ACC20_FROM_3	39.21	Predicted features	yes
UBSITEMEDDIS_TO	39.21	Predicted features	yes
MI_WITHOUTGAP_DOWN3_200	39.21	Coevolutionary features	yes
MI_WITHGAP_MIN_200	39.26	Coevolutionary features	yes
MI_WITHOUTGAP_MAX_800	39.28	Coevolutionary features	yes
SKOJ000101	39.29	Physicochemical features	yes
ECSUM_TO	39.32	Predicted features	yes
JANJ790102	39.34	Physicochemical features	yes
KARS160103	39.37	Physicochemical features	yes
MI_WITHGAP_MAX_700	39.37	Coevolutionary features	yes
QIAN880101	39.38	Physicochemical features	yes
MI_WITHOUTGAP_DOWN4_200	39.4	Coevolutionary features	yes
MI_WITHGAP_MAX_1000	39.4	Coevolutionary features	yes
KARS160107	39.41	Physicochemical features	yes
MI_WITHGAP_UP3_300	39.42	Coevolutionary features	yes
PTIO830102	39.44	Physicochemical features	yes
MI_WITHGAP_UP1_300	39.44	Coevolutionary features	yes
MI_WITHGAP_DOWN4_200	39.45	Coevolutionary features	yes
BEGF750102	39.47	Physicochemical features	yes
FITW660101	39.47	Physicochemical features	yes
RUSR970102	39.47	Physicochemical features	yes
LUTR910108	39.48	Physicochemical features	yes
UBSITEMEDDIS_FROM	39.49	Predicted features	yes
MI_WITHGAP_UP2_300	39.49	Coevolutionary features	yes
WERD780101	39.52	Physicochemical features	yes
KARS160101	39.55	Physicochemical features	yes
FAUJ880110	39.58	Physicochemical features	yes
MI_WITHOUTGAP_UP3_200	39.58	Coevolutionary features	yes
MUET020102	39.6	Physicochemical features	yes
DOMSUM_FROM	39.61	Predicted features	yes
MI_WITHGAP_DOWN2_300	39.61	Coevolutionary features	yes
MI_WITHOUTGAP_UP1_300	39.62	Coevolutionary features	yes
MI_WITHGAP_DOWN3_300	39.63	Coevolutionary features	yes
MI_WITHOUTGAP_UP1_400	39.63	Coevolutionary features	yes
MI_WITHOUTGAP_UP3_400	39.65	Coevolutionary features	yes
SKOJ000102	39.68	Physicochemical features	yes
RICJ880114	39.7	Physicochemical features	yes
MI_WITHGAP_UP4_200	39.7	Coevolutionary features	yes
MI_WITHOUTGAP_UP2_600	39.7	Coevolutionary features	yes
MI_WITHGAP_DOWN1_400	39.72	Coevolutionary features	yes
MI_WITHOUTGAP_UP1_500	39.72	Coevolutionary features	yes
COHE430101	39.75	Physicochemical features	yes
MI_WITHOUTGAP_UP3_300	39.75	Coevolutionary features	yes
MI_WITHOUTGAP_UP4_200	39.78	Coevolutionary features	yes
DOMDIS_FROM	39.83	Predicted features	yes
DIBONDDIS_FROM	39.85	Predicted features	yes
MI_WITHOUTGAP_DOWN3_300	39.87	Coevolutionary features	yes
MI_WITHOUTGAP_DOWN4_300	39.9	Coevolutionary features	yes
MI_WITHOUTGAP_DOWN2_600	39.93	Coevolutionary features	yes
PALJ810111	39.94	Physicochemical features	yes
ACC_TO_4	39.94	Predicted features	yes
KARS160102	39.96	Physicochemical features	yes
JOND940101	39.96	Physicochemical features	yes
RICJ880104	39.98	Physicochemical features	yes
MI_WITHGAP_DOWN2_400	39.98	Coevolutionary features	yes
RICJ880103	39.99	Physicochemical features	yes
MI_WITHGAP_UP3_200	40.01	Coevolutionary features	no
MI_WITHOUTGAP_DOWN1_400	40.04	Coevolutionary features	no
MI_WITHGAP_UP3_500	40.06	Coevolutionary features	no
MI_WITHGAP_UP1_900	40.06	Coevolutionary features	no
FINA770101	40.09	Physicochemical features	no
LUTR910105	40.09	Physicochemical features	no
MI_WITHGAP_UP1_700	40.09	Coevolutionary features	no
MI_WITHGAP_UP1_600	40.1	Coevolutionary features	no
BLAM930101	40.13	Physicochemical features	no
BONM030103	40.14	Physicochemical features	no
MI_WITHOUTGAP_DOWN3_400	40.19	Coevolutionary features	no
KARS160115	40.21	Physicochemical features	no
ROSG850102	40.22	Physicochemical features	no
UBSITELOWDIS_FROM	40.24	Predicted features	no
MI_WITHOUTGAP_UP4_400	40.24	Coevolutionary features	no
DOMDIS_TO	40.25	Predicted features	no
UBSITEMEDSUM_FROM	40.25	Predicted features	no
MI_WITHGAP_DOWN3_400	40.25	Coevolutionary features	no
MI_WITHOUTGAP_UP3_600	40.26	Coevolutionary features	no
CASG920101	40.27	Physicochemical features	no
LUTR910103	40.29	Physicochemical features	no
MIYS990102	40.3	Physicochemical features	no
DOMSUM_TO	40.3	Predicted features	no
PALJ810107	40.31	Physicochemical features	no
MI_WITHGAP_DOWN4_300	40.31	Coevolutionary features	no
MI_WITHOUTGAP_UP1_600	40.34	Coevolutionary features	no
ONEK900101	40.4	Physicochemical features	no
ROSM880103	40.41	Physicochemical features	no
CHAM830106	40.43	Physicochemical features	no
MEIH800101	40.45	Physicochemical features	no
MI_WITHOUTGAP_DOWN2_300	40.46	Coevolutionary features	no
DIBONDDIS_TO	40.48	Predicted features	no
MI_WITHOUTGAP_AVERAGE_300	40.48	Coevolutionary features	no
MI_WITHOUTGAP_DOWN4_400	40.49	Coevolutionary features	no
MI_WITHGAP_AVERAGE_300	40.5	Coevolutionary features	no
UBSITELOWDIS_TO	40.52	Predicted features	no
MI_WITHOUTGAP_DOWN2_400	40.52	Coevolutionary features	no
RICJ880105	40.53	Physicochemical features	no
MI_WITHGAP_UP2_400	40.53	Coevolutionary features	no
MI_WITHOUTGAP_MIN_100	40.61	Coevolutionary features	no
MI_WITHOUTGAP_MIN_300	40.63	Coevolutionary features	no
HSEDOWN_FROM_4	40.66	Predicted features	no
MI_WITHGAP_UP4_300	40.66	Coevolutionary features	no
MI_WITHGAP_UP2_700	40.66	Coevolutionary features	no
MI_WITHGAP_UP1_800	40.67	Coevolutionary features	no
MI_WITHOUTGAP_DOWN2_800	40.72	Coevolutionary features	no
RICJ880109	40.73	Physicochemical features	no
MI_WITHOUTGAP_UP4_300	40.73	Coevolutionary features	no
DOMSUM_CHANGE	40.74	Predicted features	no
MI_WITHGAP_UP2_600	40.75	Coevolutionary features	no
GEOD900101	40.76	Physicochemical features	no
MI_WITHGAP_UP4_400	40.76	Coevolutionary features	no
MONM990201	40.77	Physicochemical features	no
MI_WITHOUTGAP_UP2_700	40.77	Coevolutionary features	no
MI_WITHOUTGAP_DOWN3_600	40.78	Coevolutionary features	no
FAUJ880109	40.82	Physicochemical features	no
PHOSSITEDIS_FROM	40.83	Predicted features	no
MI_WITHGAP_DOWN1_500	40.85	Coevolutionary features	no
MI_WITHGAP_DOWN2_700	40.87	Coevolutionary features	no
MI_WITHOUTGAP_DOWN1_600	40.89	Coevolutionary features	no
MI_WITHOUTGAP_UP2_800	40.9	Coevolutionary features	no
DAWD720101	40.92	Physicochemical features	no
MI_WITHGAP_UP1_500	40.94	Coevolutionary features	no
QU_C930103	40.95	Physicochemical features	no
BINDING	40.95	Database annotated features	no
MI_WITHOUTGAP_AVERAGE_200	40.97	Coevolutionary features	no
MI_WITHOUTGAP_DOWN2_900	40.99	Coevolutionary features	no
PTIO830101	41	Physicochemical features	no
MI_WITHOUTGAP_MAX_1000	41	Coevolutionary features	no
MI_WITHOUTGAP_DOWN4_600	41.01	Coevolutionary features	no
CN_FROM_4	41.02	Predicted features	no
KIMC930101	41.03	Physicochemical features	no
MI_WITHGAP_UP1_400	41.03	Coevolutionary features	no
MI_WITHGAP_DOWN1_900	41.03	Coevolutionary features	no
BEGF750101	41.04	Physicochemical features	no
MI_WITHOUTGAP_UP2_500	41.04	Coevolutionary features	no
MEIH800102	41.05	Physicochemical features	no
MONM990101	41.06	Physicochemical features	no
HSEDOWN_FROM_3	41.07	Predicted features	no
MI_WITHGAP_AVERAGE_400	41.07	Coevolutionary features	no
MI_WITHGAP_DOWN1_600	41.07	Coevolutionary features	no
MI_WITHGAP_DOWN1_700	41.08	Coevolutionary features	no
NGLYSITELOWDIS_FROM	41.09	Predicted features	no
MI_WITHOUTGAP_DOWN1_900	41.1	Coevolutionary features	no
CN_FROM_1	41.15	Predicted features	no
MI_WITHGAP_UP3_700	41.16	Coevolutionary features	no
MI_WITHGAP_UP2_500	41.2	Coevolutionary features	no
MI_WITHOUTGAP_DOWN3_500	41.22	Coevolutionary features	no
MI_WITHGAP_DOWN1_800	41.22	Coevolutionary features	no
MI_WITHOUTGAP_UP3_500	41.24	Coevolutionary features	no
BUNA790103	41.27	Physicochemical features	no
MI_WITHGAP_UP3_400	41.27	Coevolutionary features	no
MI_WITHOUTGAP_DOWN1_500	41.27	Coevolutionary features	no
MI_WITHGAP_UP2_800	41.27	Coevolutionary features	no
NGLYSITELOWDIS_TO	41.28	Predicted features	no
MI_WITHOUTGAP_UP2_900	41.29	Coevolutionary features	no
MI_WITHOUTGAP_MAX_900	41.29	Coevolutionary features	no
MI_WITHOUTGAP_UP4_500	41.33	Coevolutionary features	no
MI_WITHOUTGAP_MIN_200	41.34	Coevolutionary features	no
MI_WITHGAP_DOWN3_700	41.35	Coevolutionary features	no
HSEDOWN_FROM_2	41.37	Predicted features	no
RICJ880108	41.39	Physicochemical features	no
MI_WITHOUTGAP_DOWN4_900	41.39	Coevolutionary features	no
MI_WITHOUTGAP_DOWN1_700	41.4	Coevolutionary features	no
MI_WITHOUTGAP_DOWN2_700	41.42	Coevolutionary features	no
PTM_MERGE	41.43	Database annotated features	no
MI_WITHOUTGAP_DOWN3_700	41.45	Coevolutionary features	no
CN_FROM_0	41.47	Predicted features	no
MITS020101	41.48	Physicochemical features	no
MI_WITHGAP_UP2_1000	41.48	Coevolutionary features	no
MI_WITHOUTGAP_DOWN2_500	41.5	Coevolutionary features	no
NGLYSITELOWSUM_FROM	41.51	Predicted features	no
MI_WITHGAP_UP4_800	41.54	Coevolutionary features	no
MI_WITHGAP_UP4_600	41.59	Coevolutionary features	no
RICJ880101	41.61	Physicochemical features	no
RICJ880102	41.61	Physicochemical features	no
MI_WITHOUTGAP_MIN_700	41.61	Coevolutionary features	no
MI_WITHGAP_UP2_900	41.61	Coevolutionary features	no
MI_WITHGAP_DOWN3_600	41.63	Coevolutionary features	no
KLEP840101	41.66	Physicochemical features	no
RICJ880107	41.66	Physicochemical features	no
MI_WITHGAP_DOWN3_800	41.66	Coevolutionary features	no
MI_WITHOUTGAP_DOWN3_800	41.68	Coevolutionary features	no
MI_WITHGAP_DOWN1_1000	41.71	Coevolutionary features	no
MI_WITHGAP_UP4_500	41.72	Coevolutionary features	no
MI_WITHGAP_UP1_1000	41.74	Coevolutionary features	no
MI_WITHGAP_DOWN2_1000	41.74	Coevolutionary features	no
MI_WITHOUTGAP_UP4_700	41.75	Coevolutionary features	no
MI_WITHOUTGAP_DOWN4_500	41.76	Coevolutionary features	no
MI_WITHGAP_AVERAGE_600	41.76	Coevolutionary features	no
MI_WITHOUTGAP_UP4_900	41.76	Coevolutionary features	no
MI_WITHOUTGAP_DOWN4_800	41.78	Coevolutionary features	no
ACT_SITE	41.8	Database annotated features	no
MI_WITHGAP_DOWN2_600	41.81	Coevolutionary features	no
MI_WITHGAP_AVERAGE_800	41.81	Coevolutionary features	no
MI_WITHGAP_DOWN2_900	41.81	Coevolutionary features	no
DOMAIN	41.84	Database annotated features	no
RICJ880111	41.85	Physicochemical features	no
RUSR970101	41.85	Physicochemical features	no
NGLYSITELOWSUM_TO	41.88	Predicted features	no
MI_WITHGAP_AVERAGE_500	41.88	Coevolutionary features	no
MI_WITHGAP_UP3_600	41.88	Coevolutionary features	no
BONM030104	41.93	Physicochemical features	no
MI_WITHOUTGAP_MIN_400	41.93	Coevolutionary features	no
MI_WITHGAP_DOWN2_800	41.94	Coevolutionary features	no
MI_WITHGAP_UP4_700	41.95	Coevolutionary features	no
MI_WITHGAP_UP4_900	41.95	Coevolutionary features	no
MI_WITHOUTGAP_UP4_600	41.98	Coevolutionary features	no
MI_WITHOUTGAP_UP3_700	41.98	Coevolutionary features	no
MI_WITHOUTGAP_DOWN1_800	42.02	Coevolutionary features	no
KARS160106	42.04	Physicochemical features	no
MI_WITHOUTGAP_DOWN3_1000	42.04	Coevolutionary features	no
MI_WITHOUTGAP_UP3_800	42.05	Coevolutionary features	no
HSEUP_FROM_4	42.06	Predicted features	no
MI_WITHOUTGAP_DOWN4_700	42.09	Coevolutionary features	no
NGLYSITEMEDSUM_TO	42.1	Predicted features	no
NGLYSITEMEDSUM_FROM	42.11	Predicted features	no
MI_WITHOUTGAP_DOWN4_1000	42.14	Coevolutionary features	no
MI_WITHGAP_DOWN4_400	42.15	Coevolutionary features	no
MI_WITHGAP_UP3_1000	42.15	Coevolutionary features	no
UBSITEHIGHSUM_TO	42.16	Predicted features	no
CN_FROM_3	42.17	Predicted features	no
MI_WITHOUTGAP_UP1_800	42.17	Coevolutionary features	no
MI_WITHGAP_DOWN4_700	42.21	Coevolutionary features	no
MI_WITHGAP_UP3_900	42.25	Coevolutionary features	no
UBSITEHIGHSUM_FROM	42.26	Predicted features	no
MI_WITHOUTGAP_UP1_700	42.26	Coevolutionary features	no
RICJ880117	42.27	Physicochemical features	no
MI_WITHOUTGAP_MIN_1000	42.27	Coevolutionary features	no
PHOSSITEDIS_TO	42.28	Predicted features	no
MI_WITHOUTGAP_DOWN3_900	42.29	Coevolutionary features	no
STRUCTURE2_MERGE	42.31	Database annotated features	no
RICJ880112	42.37	Physicochemical features	no
MI_WITHGAP_DOWN4_900	42.4	Coevolutionary features	no
MI_WITHGAP_MIN_800	42.42	Coevolutionary features	no
MI_WITHGAP_MIN_600	42.43	Coevolutionary features	no
FAUJ880112	42.44	Physicochemical features	no
KARS160120	42.48	Physicochemical features	no
MI_WITHGAP_UP3_800	42.49	Coevolutionary features	no
MI_WITHOUTGAP_UP4_1000	42.49	Coevolutionary features	no
MI_WITHOUTGAP_MIN_800	42.51	Coevolutionary features	no
MI_WITHOUTGAP_UP1_1000	42.53	Coevolutionary features	no
MI_WITHGAP_DOWN3_500	42.55	Coevolutionary features	no
HSEDOWN_FROM_0	42.56	Predicted features	no
MI_WITHGAP_DOWN2_500	42.58	Coevolutionary features	no
MI_WITHOUTGAP_DOWN2_1000	42.58	Coevolutionary features	no
SS_FROM_3	42.59	Predicted features	no
BEGF750103	42.63	Physicochemical features	no
UBSITEHIGHDIS_TO	42.64	Predicted features	no
MI_WITHGAP_MIN_400	42.64	Coevolutionary features	no
MI_WITHOUTGAP_UP4_800	42.64	Coevolutionary features	no
HSEDOWN_FROM_1	42.65	Predicted features	no
HSEUP_FROM_3	42.81	Predicted features	no
REGION	42.82	Database annotated features	no
MI_WITHGAP_DOWN4_800	42.83	Coevolutionary features	no
MI_WITHGAP_DOWN4_1000	42.83	Coevolutionary features	no
NLSDIS0.1_TO	42.85	Predicted features	no
MI_WITHOUTGAP_MIN_500	42.85	Coevolutionary features	no
MI_WITHOUTGAP_MIN_900	42.85	Coevolutionary features	no
MI_WITHGAP_AVERAGE_700	42.88	Coevolutionary features	no
CHAM830108	42.91	Physicochemical features	no
MI_WITHOUTGAP_AVERAGE_400	42.92	Coevolutionary features	no
MI_WITHGAP_DOWN3_900	42.92	Coevolutionary features	no
MI_WITHOUTGAP_UP2_1000	42.92	Coevolutionary features	no
MI_WITHOUTGAP_AVERAGE_700	42.93	Coevolutionary features	no
MI_WITHGAP_DOWN4_500	42.95	Coevolutionary features	no
MI_WITHOUTGAP_UP3_900	42.98	Coevolutionary features	no
NLSDIS0.1_FROM	42.99	Predicted features	no
UBSITEHIGHDIS_FROM	43	Predicted features	no
MI_WITHOUTGAP_DOWN1_1000	43.03	Coevolutionary features	no
HSEUP_FROM_2	43.04	Predicted features	no
CN_FROM_2	43.1	Predicted features	no
MI_WITHOUTGAP_UP1_900	43.1	Coevolutionary features	no
MI_WITHOUTGAP_AVERAGE_500	43.12	Coevolutionary features	no
MI_WITHGAP_UP4_1000	43.13	Coevolutionary features	no
RICJ880116	43.14	Physicochemical features	no
MI_WITHOUTGAP_AVERAGE_900	43.19	Coevolutionary features	no
HSEUP_FROM_1	43.23	Predicted features	no
MI_WITHGAP_MIN_500	43.27	Coevolutionary features	no
MI_WITHOUTGAP_MIN_600	43.28	Coevolutionary features	no
KARS160113	43.33	Physicochemical features	no
SS8_TO_2	43.33	Predicted features	no
SS8_FROM_4	43.34	Predicted features	no
MI_WITHGAP_MIN_300	43.34	Coevolutionary features	no
MI_WITHOUTGAP_AVERAGE_800	43.34	Coevolutionary features	no
RICJ880115	43.35	Physicochemical features	no
NGLYSITEMEDDIS_FROM	43.37	Predicted features	no
SS_TO_4	43.41	Predicted features	no
SS_FROM_2	43.42	Predicted features	no
NGLYSITEMEDDIS_TO	43.42	Predicted features	no
NP_BIND	43.46	Database annotated features	no
MI_WITHGAP_DOWN3_1000	43.46	Coevolutionary features	no
SS_TO_3	43.5	Predicted features	no
MI_WITHGAP_AVERAGE_1000	43.5	Coevolutionary features	no
MI_WITHOUTGAP_AVERAGE_600	43.51	Coevolutionary features	no
MI_WITHGAP_DOWN4_600	43.52	Coevolutionary features	no
SS_FROM_4	43.53	Predicted features	no
SS8_FROM_2	43.54	Predicted features	no
SS8_TO_3	43.6	Predicted features	no
HSEUP_FROM_0	43.61	Predicted features	no
NLSSUM0.1_TO	43.62	Predicted features	no
NLSSUM0.1_FROM	43.64	Predicted features	no
SS_TO_2	43.66	Predicted features	no
MI_WITHGAP_MIN_1000	43.67	Coevolutionary features	no
MI_WITHGAP_MIN_900	43.69	Coevolutionary features	no
FAUJ880105	43.71	Physicochemical features	no
RICJ880113	43.79	Physicochemical features	no
CHAM830103	43.86	Physicochemical features	no
MI_WITHOUTGAP_UP3_1000	43.94	Coevolutionary features	no
SS_FROM_1	44.02	Predicted features	no
SS8_FROM_1	44.02	Predicted features	no
SS_TO_1	44.15	Predicted features	no
SS8_TO_4	44.18	Predicted features	no
MI_WITHOUTGAP_AVERAGE_1000	44.18	Coevolutionary features	no
LEVJ860101	44.22	Physicochemical features	no
MI_WITHGAP_AVERAGE_900	44.28	Coevolutionary features	no
SS8_FROM_3	44.3	Predicted features	no
SIGNALPEP_FROM	44.31	Predicted features	no
PBDAT_TO_4	44.32	Predicted features	no
HSEDOWN_TO_3	44.35	Predicted features	no
SS8_TO_1	44.38	Predicted features	no
DISO_TO_4	44.41	Predicted features	no
HSEDOWN_TO_1	44.42	Predicted features	no
HSEDOWN_TO_2	44.5	Predicted features	no
CN_TO_3	44.53	Predicted features	no
RACS820109	44.55	Physicochemical features	no
PBDAT_FROM_4	44.56	Predicted features	no
MOD_RES	44.63	Database annotated features	no
SIGNALPEP_TO	44.65	Predicted features	no
DISO_TO_3	44.69	Predicted features	no
DISO_FROM_4	44.69	Predicted features	no
PBDAT_TO_3	44.7	Predicted features	no
DISO_FROM_3	44.79	Predicted features	no
CHAM830107	44.8	Physicochemical features	no
PBDAT_FROM_3	44.8	Predicted features	no
HSEDOWN_TO_4	44.83	Predicted features	no
NLSSUM0.2_FROM	44.85	Predicted features	no
CN_TO_1	44.86	Predicted features	no
OGLYSITESUM_FROM	44.89	Predicted features	no
NLSSUM0.2_TO	44.92	Predicted features	no
CON_SCORE	44.95	Sequence evolutionary features	no
CN_TO_2	44.97	Predicted features	no
TRANSMEM	45.15	Database annotated features	no
HSEUP_TO_3	45.17	Predicted features	no
DISO_TO_2	45.18	Predicted features	no
AGGREGATION_FROM_3	45.21	Predicted features	no
CHAM830105	45.23	Physicochemical features	no
DISO_FROM_2	45.26	Predicted features	no
OGLYSITESUM_TO	45.27	Predicted features	no
NLSDIS0.2_FROM	45.28	Predicted features	no
PBDAT_TO_2	45.29	Predicted features	no
OGLYSITEDIS_FROM	45.31	Predicted features	no
AGGREGATION_FROM_4	45.35	Predicted features	no
TRANSIT	45.38	Database annotated features	no
WEIL970102	45.4	Physicochemical features	no
NLSDIS0.2_TO	45.41	Predicted features	no
SS8_TO_0	45.44	Predicted features	no
MI_WITHGAP_MIN_700	45.46	Coevolutionary features	no
PBDAT_FROM_2	45.48	Predicted features	no
OGLYSITEDIS_TO	45.48	Predicted features	no
HSEUP_TO_2	45.5	Predicted features	no
DISO_FROM_1	45.55	Predicted features	no
HELIX_FROM_4	45.57	Predicted features	no
SS8_FROM_0	45.57	Predicted features	no
DISO_TO_1	45.58	Predicted features	no
PBDAT_FROM_1	45.6	Predicted features	no
PBDAT_TO_1	45.6	Predicted features	no
SUBLOC_MERGE	45.61	Database annotated features	no
SOLSCORE_CHANGE	45.67	Predicted features	no
AGGREGATION_FROM_2	45.81	Predicted features	no
FAUJ880111	45.87	Physicochemical features	no
HELIX_FROM_3	45.96	Predicted features	no
DISO_TO_0	46.03	Predicted features	no
PBDAT_TO_0	46.03	Predicted features	no
CN_TO_4	46.03	Predicted features	no
CN_TO_0	46.06	Predicted features	no
DISO_FROM_0	46.07	Predicted features	no
PBDAT_FROM_0	46.07	Predicted features	no
SOLCLASS_FROM	46.11	Predicted features	no
ACC20_CHANGE_1	46.13	Predicted features	no
SOLCLASS_TO	46.19	Predicted features	no
MOTIF	46.23	Database annotated features	no
HSEUP_TO_4	46.27	Predicted features	no
AGGREGATION_FROM_1	46.28	Predicted features	no
METAL	46.32	Database annotated features	no
HSEUP_TO_0	46.38	Predicted features	no
ACC20_CHANGE_2	46.42	Predicted features	no
TURN_CHANGE_1	46.45	Predicted features	no
SS_FROM_0	46.5	Predicted features	no
HSEDOWN_TO_0	46.5	Predicted features	no
TOPO_DOM	46.6	Database annotated features	no
TURN_CHANGE_0	46.65	Predicted features	no
DOMDIS_CHANGE	46.69	Predicted features	no
HSEUP_TO_1	46.71	Predicted features	no
SS_TO_0	46.73	Predicted features	no
ACC20_CHANGE_3	46.75	Predicted features	no
TURN_TO_3	46.81	Predicted features	no
AGGREGATION_CHANGE_0	46.81	Predicted features	no
AGGREGATION_TO_3	46.84	Predicted features	no
TURN_FROM_1	46.85	Predicted features	no
TOPOLOGY_FROM	46.85	Predicted features	no
AGGREGATION_FROM_0	46.91	Predicted features	no
CHAM830104	46.92	Physicochemical features	no
TURN_FROM_0	46.93	Predicted features	no
ACC20_CHANGE_0	46.93	Predicted features	no
TURN_CHANGE_3	46.98	Predicted features	no
HELIX_FROM_2	46.98	Predicted features	no
ACC20_CHANGE_4	46.98	Predicted features	no
SITE	47.02	Database annotated features	no
NGLYSITEHIGHSUM_TO	47.11	Predicted features	no
AGGREGATION_CHANGE_1	47.14	Predicted features	no
NGLYSITEHIGHSUM_FROM	47.17	Predicted features	no
PHOSSITEDIS_CHANGE	47.18	Predicted features	no
NLSSUM0.3_TO	47.19	Predicted features	no
NGLYSITEHIGHDIS_TO	47.2	Predicted features	no
NGLYSITEHIGHDIS_FROM	47.22	Predicted features	no
HELIX_FROM_1	47.25	Predicted features	no
AGGREGATION_CHANGE_3	47.25	Predicted features	no
TURN_FROM_3	47.28	Predicted features	no
HELIX_FROM_0	47.28	Predicted features	no
TOPOLOGY_TO	47.3	Predicted features	no
HELIXCOUNT_TO	47.33	Predicted features	no
NTERMINAL_TO	47.33	Predicted features	no
AGGREGATION_CHANGE_2	47.36	Predicted features	no
TURN_CHANGE_2	47.39	Predicted features	no
NLSSUM0.3_FROM	47.39	Predicted features	no
NTERMINAL_FROM	47.43	Predicted features	no
DIBONDDIS_CHANGE	47.53	Predicted features	no
NLSDIS0.3_TO	47.53	Predicted features	no
BETA_FROM_0	47.55	Predicted features	no
NLSSUM0.4_TO	47.6	Predicted features	no
HELIXCOUNT_FROM	47.65	Predicted features	no
NLSSUM0.4_FROM	47.67	Predicted features	no
BETA_FROM_3	47.68	Predicted features	no
MOHR870101	47.7	Physicochemical features	no
AGGREGATION_TO_1	47.7	Predicted features	no
AGGREGATION_CHANGE_4	47.72	Predicted features	no
AGGREGATION_TO_2	47.77	Predicted features	no
NLSDIS0.3_FROM	47.77	Predicted features	no
AGGREGATION_TO_4	47.78	Predicted features	no
NLSSUM0.5_FROM	47.79	Predicted features	no
BETA_FROM_4	47.83	Predicted features	no
NLSSUM0.5_TO	47.87	Predicted features	no
DISULFID	47.89	Database annotated features	no
TURN_CHANGE_4	47.91	Predicted features	no
TURN_FROM_2	47.95	Predicted features	no
NLSDIS0.4_TO	48.02	Predicted features	no
NLSDIS0.4_FROM	48.03	Predicted features	no
NLSDIS0.5_FROM	48.12	Predicted features	no
TURN_FROM_4	48.21	Predicted features	no
BETA_TO_0	48.25	Predicted features	no
NLSDIS0.5_TO	48.27	Predicted features	no
BETA_FROM_1	48.3	Predicted features	no
NLSSUM0.6_TO	48.31	Predicted features	no
NLSDIS0.6_FROM	48.31	Predicted features	no
SOLSCORE_TO	48.32	Predicted features	no
AGGREGATION_TO_0	48.33	Predicted features	no
CARBOHYD	48.36	Database annotated features	no
UBSITELOWDIS_CHANGE	48.36	Predicted features	no
ACC_CHANGE_4	48.37	Predicted features	no
NLSSUM0.6_FROM	48.45	Predicted features	no
VENT840101	48.46	Physicochemical features	no
SIGNAL	48.46	Database annotated features	no
DIBONDSUM_CHANGE	48.46	Predicted features	no
ZN_FING	48.51	Database annotated features	no
KOLA920101	48.52	Physicochemical features	no
HSEUP_CHANGE_0	48.52	Predicted features	no
ECSUM_CHANGE	48.53	Predicted features	no
HELIX_CHANGE_4	48.58	Predicted features	no
TURN_TO_0	48.64	Predicted features	no
NLSDIS0.6_TO	48.67	Predicted features	no
STABILITY_CHANGE	48.7	Predicted features	no
TURN_TO_4	48.71	Predicted features	no
DNA_BIND	48.8	Database annotated features	no
UBSITEMEDDIS_CHANGE	48.81	Predicted features	no
SUBSUBCLASS_CHANGE	48.82	Predicted features	no
BETA_TO_4	48.83	Predicted features	no
LIPID	48.84	Database annotated features	no
UBSITELOWSUM_CHANGE	48.84	Predicted features	no
SS_CHANGE_4	48.87	Predicted features	no
HSEDOWN_CHANGE_4	48.92	Predicted features	no
PHOSSITEKINASE_CHANGE	48.95	Predicted features	no
SS8_CHANGE_4	48.98	Predicted features	no
ACC_CHANGE_3	48.98	Predicted features	no
SUBCLASS_CHANGE	48.98	Predicted features	no
MAINCLASS_CHANGE	49.03	Predicted features	no
OGLYSITESUM_CHANGE	49.03	Predicted features	no
HELIX_TO_0	49.04	Predicted features	no
SS_CHANGE_2	49.05	Predicted features	no
PROPEP	49.07	Database annotated features	no
HELIX_CHANGE_3	49.1	Predicted features	no
SS_CHANGE_3	49.11	Predicted features	no
TURN_TO_2	49.13	Predicted features	no
HELIX_TO_1	49.13	Predicted features	no
SIGNALPEP_CHANGE	49.13	Predicted features	no
TOPOLOGY_CHANGE	49.14	Predicted features	no
SUBLOC_CHANGE	49.15	Predicted features	no
UBSITEMEDSUM_CHANGE	49.17	Predicted features	no
INTRAMEM	49.19	Database annotated features	no
HELIX_TO_3	49.19	Predicted features	no
PHOSSITEKINASE_TO	49.2	Predicted features	no
HELIX_CHANGE_1	49.22	Predicted features	no
SS8_CHANGE_0	49.23	Predicted features	no
BETA_CHANGE_1	49.27	Predicted features	no
BETA_TO_2	49.27	Predicted features	no
PBDAT_CHANGE_4	49.28	Predicted features	no
NLSDIS0.1_CHANGE	49.28	Predicted features	no
NGLYSITELOWSUM_CHANGE	49.29	Predicted features	no
PBDAT_CHANGE_3	49.32	Predicted features	no
SS_CHANGE_1	49.33	Predicted features	no
ACC_CHANGE_2	49.34	Predicted features	no
HELIXCOUNT_CHANGE	49.34	Predicted features	no
DISO_CHANGE_3	49.36	Predicted features	no
UBSITEHIGHDIS_CHANGE	49.36	Predicted features	no
NGLYSITELOWDIS_CHANGE	49.36	Predicted features	no
HELIX_TO_2	49.37	Predicted features	no
SS_CHANGE_0	49.39	Predicted features	no
OGLYSITEDIS_CHANGE	49.39	Predicted features	no
HSEDOWN_CHANGE_0	49.4	Predicted features	no
CN_CHANGE_3	49.42	Predicted features	no
PBDAT_CHANGE_1	49.43	Predicted features	no
NGLYSITEMEDDIS_CHANGE	49.43	Predicted features	no
CN_CHANGE_4	49.44	Predicted features	no
BETA_TO_3	49.45	Predicted features	no
SS8_CHANGE_1	49.45	Predicted features	no
PHOSSITESUM_CHANGE	49.46	Predicted features	no
NLSDIS0.6_CHANGE	49.47	Predicted features	no
NGLYSITEHIGHSUM_CHANGE	49.47	Predicted features	no
DISO_CHANGE_1	49.48	Predicted features	no
NLSSUM0.2_CHANGE	49.48	Predicted features	no
NGLYSITEHIGHDIS_CHANGE	49.48	Predicted features	no
ACC_CHANGE_0	49.49	Predicted features	no
DISO_CHANGE_0	49.49	Predicted features	no
DISO_CHANGE_2	49.49	Predicted features	no
PBDAT_CHANGE_0	49.49	Predicted features	no
NTERMINAL_CHANGE	49.49	Predicted features	no
NLSSUM0.3_CHANGE	49.49	Predicted features	no
NLSSUM0.4_CHANGE	49.49	Predicted features	no
NLSSUM0.5_CHANGE	49.49	Predicted features	no
NLSSUM0.6_CHANGE	49.49	Predicted features	no
NGLYSITEMEDSUM_CHANGE	49.49	Predicted features	no
CA_BIND	49.52	Database annotated features	no
SS8_CHANGE_3	49.54	Predicted features	no
NLSDIS0.2_CHANGE	49.54	Predicted features	no
NLSSUM0.1_CHANGE	49.57	Predicted features	no
NLSDIS0.5_CHANGE	49.57	Predicted features	no
HELIX_CHANGE_2	49.58	Predicted features	no
BETA_FROM_2	49.66	Predicted features	no
HELIX_TO_4	49.66	Predicted features	no
NLSDIS0.4_CHANGE	49.68	Predicted features	no
NLSDIS0.3_CHANGE	49.72	Predicted features	no
BETA_CHANGE_2	49.73	Predicted features	no
PHOSSITEKINASE_FROM	49.86	Predicted features	no
SOLCLASS_CHANGE	49.87	Predicted features	no
BETA_TO_1	49.88	Predicted features	no
HELIX_CHANGE_0	49.96	Predicted features	no
BETA_CHANGE_0	49.99	Predicted features	no
HSEUP_CHANGE_3	50.03	Predicted features	no
UBSITEHIGHSUM_CHANGE	50.06	Predicted features	no
CN_CHANGE_0	50.08	Predicted features	no
TURN_TO_1	50.09	Predicted features	no
HSEDOWN_CHANGE_3	50.27	Predicted features	no
HSEUP_CHANGE_4	50.29	Predicted features	no
ACC_CHANGE_1	50.32	Predicted features	no
CN_CHANGE_2	50.41	Predicted features	no
HSEDOWN_CHANGE_1	50.46	Predicted features	no
CN_CHANGE_1	50.51	Predicted features	no
SS8_CHANGE_2	50.57	Predicted features	no
HSEDOWN_CHANGE_2	50.64	Predicted features	no
HSEUP_CHANGE_2	51.19	Predicted features	no
HSEUP_CHANGE_1	51.23	Predicted features	no
BETA_CHANGE_3	51.46	Predicted features	no
DISO_CHANGE_4	52.71	Predicted features	no
BETA_CHANGE_4	53.27	Predicted features	no
PBDAT_CHANGE_2	53.98	Predicted features	no
