# Supplementary material for: PPVED: A machine learning tool for predicting the effect of single amino acid substitution on protein function in plants
Source: Plant Biotechnol J. 2022 Apr 27;20(7):1417–31. doi: 10.1111/pbi.13823 (PMC9241370; doi:10.1111/pbi.13823)
Supplement: Supplementary file 7 — Table S6. Plasmid constructs and primers used in this study. [file PBI-20-1417-s007.xls]

## Sheet: Sheet1
Table S6. Plasmid constructs and primers used in this study
Plasmid construct names	Vector names	Primers for plasmid constrcution	Primer sequences	annotation	Construct application
pHSCA2G87D	pCAMBIA1300	590gnm-F	gaattcgaagttggaagcttgtttggct		Transgenic complementation
		590gnm-R	gtcgactctcgggctagttttgtgacc
pISU1T55M/ pISU1A143T/ pISU1G106D		220gnm-F	cagctatgaccatgattacggagaccaagcgctcatc
		220gnm-R	caagcttgcatgcctgcaggaacagagagatgataagtc
pHis-HSCA2-Myc / pHis-HSCA2G87D-Myc	pRSET---Myc	His-HSC-F	actagtgagctcctcgaggatgtcattggtattgatttgg		E. coli expression and purification
		His-HSC-R	agctttaaatcgatattgctttttcacttcctcgtactc
BAD-ERF9DAN599/BAD-ERF9CIMBL145		YHAD-F1	ATATGGCCATGGAGGCCGctccaaaaaagaagagaaaggt	amplification of ERF9 from DAN599 and CIMBL145 and be fused with Gal4-AD. Fused fragment is inserted between EcoRI and BamHI sites of pGBKT7	Transcriptional inhibitory activity test
		YHAD-R1	GAATTCctctttttttgggtttggtg
		YH2185-F1	caccaaacccaaaaaaagagGAATTCGCGCCCCGGGTGGCGGAC
		YH2185-R1	GGCCGCTGCAGGTCGACGGATCCCTAGTTCTCTGCCGGCGGCG
BAD-ERF9T211S		m1F	GACTCCTCGTCCTCGTCTGTGG	used with primers YH2185-F1/R1 to get different mutant ERF9. replacing ERF9DAN599 of BAD-ERF9DAN599 to get different constructs
		m1R	CCACAGACGAGGACGAGGAGTC
BAD-ERF9del		delF	CCGACTCCTCGTCTGTGGTTGAT
		delR	ATCAACCACAGACGAGGAGTCGG
BAD-ERF9R204Q		m2F	CCGTCGCGCAGAGCGACTC
		m2R	GAGTCGCTCTGCGCGACGG
BAD		YHAD-F1	ATATGGCCATGGAGGCCGctccaaaaaagaagagaaaggt	amplification of gal4-AD, and be inserted between EcoRI and BamHI sites of pGBKT7 to get BAD
		YHAD-R2	GGCCGCTGCAGGTCGACGctctttttttgggtttggtgggg
